# Supplementary material for: Topoisomerase IIβ targets DNA crossovers formed between distant homologous sites to induce chromatin opening
Source: Sci Rep. 2020 Oct 29;10:18550. doi: 10.1038/s41598-020-75004-w (PMC7596052; doi:10.1038/s41598-020-75004-w)
Supplement: Supplementary file 1 — Supplementary Table S1. [file 41598_2020_75004_MOESM1_ESM.xlsx]

## Sheet: Ts1 toposite
Table S1: Genomic position of toposites
Genomic Regions: IR, intergenic region; GR, genic region; TSS, TSS zone.
Ts1 toposite ID	Chromosome	Chromosome position		Toposite length (bp)	Genomic Region
		Start	End
1	Chr1	601218	601487	270	IR
2	Chr1	653493	653831	339	IR
3	Chr1	1915693	1915853	161	IR
4	Chr1	1924037	1925033	997	IR
5	Chr1	2189210	2190143	934	IR
6	Chr1	2190354	2190709	356	IR
7	Chr1	2225337	2225719	383	IR
8	Chr1	2225841	2226313	473	IR
9	Chr1	2229752	2230539	788	IR
10	Chr1	2229840	2230123	284	IR
11	Chr1	2230628	2231310	683	IR
12	Chr1	2231782	2232163	382	IR
13	Chr1	2250876	2251255	380	IR
14	Chr1	2252189	2252626	438	IR
15	Chr1	2255290	2255825	536	TSS
16	Chr1	2257166	2258156	991	TSS
17	Chr1	2267947	2268466	520	GR
18	Chr1	2268578	2268755	178	GR
19	Chr1	2370324	2370791	468	IR
20	Chr1	2386868	2387167	300	IR
21	Chr1	2394554	2394963	410	TSS
22	Chr1	2396592	2397011	420	TSS
23	Chr1	2429556	2430090	535	GR
24	Chr1	2454460	2454629	170	TSS
25	Chr1	2455434	2455562	129	TSS
26	Chr1	2456126	2456494	369	TSS
27	Chr1	2486366	2486883	518	GR
28	Chr1	2508185	2508491	307	TSS
29	Chr1	2511905	2512661	757	GR
30	Chr1	2514183	2514555	373	GR
31	Chr1	2519316	2519764	449	GR
32	Chr1	2519330	2519750	421	GR
33	Chr1	2538380	2539028	649	GR
34	Chr1	2539810	2540083	274	GR
35	Chr1	2542082	2542500	419	IR
36	Chr1	2542746	2543951	1206	IR
37	Chr1	2548200	2548591	392	IR
38	Chr1	2574536	2575434	899	GR
39	Chr1	2598826	2599493	668	GR
40	Chr1	2600224	2600568	345	GR
41	Chr1	2605055	2605541	487	GR
42	Chr1	2606235	2606825	591	GR
43	Chr1	2616032	2616659	628	TSS
44	Chr1	2618518	2618874	357	TSS
45	Chr1	2682221	2682538	318	IR
46	Chr1	2700891	2701087	197	IR
47	Chr1	2702928	2703091	164	IR
48	Chr1	2706648	2707741	1094	IR
49	Chr1	2708989	2709528	540	IR
50	Chr1	2731283	2731693	411	IR
51	Chr1	2760878	2761120	243	IR
52	Chr1	2764100	2764555	456	IR
53	Chr1	2765309	2765707	399	IR
54	Chr1	2767308	2767499	192	IR
55	Chr1	2776640	2776915	276	IR
56	Chr1	2797958	2798497	540	IR
57	Chr1	2799838	2800170	333	IR
58	Chr1	2828162	2828971	810	IR
59	Chr1	2830340	2830687	348	IR
60	Chr1	2841720	2842473	754	IR
61	Chr1	2842356	2843631	1276	IR
62	Chr1	2903971	2904443	473	GR
63	Chr1	2960127	2960515	389	GR
64	Chr1	2981206	2981574	369	GR
65	Chr1	2988994	2989509	516	GR
66	Chr1	3014835	3014941	107	GR
67	Chr1	3017196	3017750	555	GR
68	Chr1	3019834	3020709	876	GR
69	Chr1	3052227	3052581	355	GR
70	Chr1	3053278	3053587	310	GR
71	Chr1	3053842	3054893	1052	GR
72	Chr1	3067922	3068464	543	GR
73	Chr1	3068360	3068619	260	GR
74	Chr1	3069100	3069981	882	GR
75	Chr1	3070432	3071099	668	GR
76	Chr1	3074796	3075431	636	GR
77	Chr1	3090978	3091313	336	GR
78	Chr1	3113537	3114365	829	GR
79	Chr1	3129978	3130449	472	GR
80	Chr1	3139692	3140089	398	GR
81	Chr1	3151180	3151807	628	GR
82	Chr1	3156435	3156829	395	TSS
83	Chr1	3210633	3211071	439	IR
84	Chr1	3212000	3212413	414	IR
85	Chr1	3231388	3231528	141	IR
86	Chr1	3290407	3290808	402	IR
87	Chr1	3316377	3316793	417	IR
88	Chr1	3340717	3341181	465	GR
89	Chr1	3346414	3346701	288	GR
90	Chr1	3353520	3353841	322	GR
91	Chr1	3354788	3355047	260	GR
92	Chr1	3356337	3356762	426	GR
93	Chr1	3360090	3360296	207	GR
94	Chr1	3361831	3362851	1021	GR
95	Chr1	3388666	3389159	494	GR
96	Chr1	3400306	3401050	745	GR
97	Chr1	3444701	3445203	503	GR
98	Chr1	3447303	3447664	362	GR
99	Chr1	3449442	3449761	320	GR
100	Chr1	3452936	3453226	291	GR
101	Chr1	3453666	3453853	188	GR
102	Chr1	3454732	3455125	394	GR
103	Chr1	3474257	3474783	527	GR
104	Chr1	3480577	3481326	750	GR
105	Chr1	3485610	3485937	328	TSS
106	Chr1	3487730	3488149	420	TSS
107	Chr1	3500334	3500665	332	IR
108	Chr1	3570680	3571354	675	IR
109	Chr1	3588600	3589105	506	IR
110	Chr1	3615268	3615763	496	IR
111	Chr1	3616121	3616281	161	IR
112	Chr1	3631748	3632122	375	IR
113	Chr1	3633206	3633673	468	IR
114	Chr1	3635122	3636041	920	IR
115	Chr1	3637121	3637597	477	IR
116	Chr1	3659576	3660033	458	IR
117	Chr1	3664110	3664417	308	IR
118	Chr1	3666897	3667279	383	IR
119	Chr1	3669865	3670394	530	IR
120	Chr1	3687084	3687241	158	IR
121	Chr1	3751015	3751379	365	IR
122	Chr1	3752004	3752123	120	IR
123	Chr1	3769455	3769915	461	IR
124	Chr1	3779802	3780385	584	IR
125	Chr1	3871768	3872480	713	IR
126	Chr1	3880063	3881424	1362	IR
127	Chr1	3881685	3881839	155	IR
128	Chr1	3895422	3896085	664	IR
129	Chr1	3903506	3904065	560	IR
130	Chr1	3908002	3908397	396	IR
131	Chr1	3943295	3943471	177	IR
132	Chr1	3976571	3976985	415	IR
133	Chr1	3991134	3991651	518	IR
134	Chr1	4029118	4029297	180	IR
135	Chr1	4029791	4030677	887	IR
136	Chr1	4040523	4040875	353	IR
137	Chr1	4044724	4045147	424	IR
138	Chr1	4045694	4045995	302	IR
139	Chr1	4048924	4049677	754	IR
140	Chr1	4085953	4086274	322	IR
141	Chr1	4086441	4086722	282	IR
142	Chr1	4107756	4108145	390	IR
143	Chr1	4109743	4109977	235	IR
144	Chr1	4122464	4122639	176	IR
145	Chr1	4131154	4131399	246	IR
146	Chr1	4151152	4151924	773	IR
147	Chr1	4154642	4154806	165	IR
148	Chr1	4169948	4170240	293	IR
149	Chr1	4179877	4180248	372	IR
150	Chr1	4181655	4182350	696	IR
151	Chr1	4184052	4184345	294	IR
152	Chr1	4185513	4186183	671	IR
153	Chr1	4244388	4245315	928	IR
154	Chr1	4281326	4281859	534	GR
155	Chr1	4328243	4328571	329	GR
156	Chr1	4332361	4332958	598	TSS
157	Chr1	4334310	4334763	454	TSS
158	Chr1	4390382	4390952	571	IR
159	Chr1	4393379	4393507	129	IR
160	Chr1	4394808	4395131	324	IR
161	Chr1	4422348	4422891	544	IR
162	Chr1	4497078	4497594	517	GR
163	Chr1	4498302	4498429	128	GR
164	Chr1	4513722	4514067	346	GR
165	Chr1	4514472	4515285	814	GR
166	Chr1	4543827	4544249	423	GR
167	Chr1	4548206	4548507	302	GR
168	Chr1	4552168	4552788	621	GR
169	Chr1	4567740	4568353	614	GR
170	Chr1	4569240	4569428	189	GR
171	Chr1	4570178	4571519	1342	GR
172	Chr1	4571402	4571823	422	GR
173	Chr1	4577654	4578226	573	TSS
174	Chr1	4579891	4580265	375	TSS
175	Chr1	4678462	4678800	339	IR
176	Chr1	4722635	4723289	655	IR
177	Chr1	4723618	4724305	688	IR
178	Chr1	4758162	4759156	995	IR
179	Chr1	4762068	4762328	261	IR
180	Chr1	4768048	4768249	202	IR
181	Chr1	4769684	4770297	614	IR
182	Chr1	4787956	4788349	394	IR
183	Chr1	4863546	4863765	220	IR
184	Chr1	4863669	4863901	233	IR
185	Chr1	4867962	4868289	328	IR
186	Chr1	4870151	4870654	504	IR
187	Chr1	4883953	4885135	1183	IR
188	Chr1	4907547	4907893	347	IR
189	Chr1	4909448	4909824	377	IR
190	Chr1	4960776	4960906	131	IR
191	Chr1	4962760	4963273	514	IR
192	Chr1	4964734	4965255	522	IR
193	Chr1	4965836	4966127	292	IR
194	Chr1	4979489	4979834	346	IR
195	Chr1	5026177	5026696	520	GR
196	Chr1	5063143	5063746	604	GR
197	Chr1	5071486	5071862	377	GR
198	Chr1	5093981	5095639	1659	GR
199	Chr1	5096362	5096709	348	GR
200	Chr1	5102391	5102919	529	GR
201	Chr1	5103392	5103804	413	GR
202	Chr1	5141198	5141623	426	GR
203	Chr1	5153471	5153965	495	TSS
204	Chr1	5182960	5184184	1225	IR
205	Chr1	5184496	5184922	427	IR
206	Chr1	5218539	5218843	305	TSS
207	Chr1	5219528	5220120	593	TSS
208	Chr1	5230459	5231235	777	IR
209	Chr1	5231920	5232185	266	IR
210	Chr1	5292002	5294216	2215	IR
211	Chr1	5317594	5318320	727	IR
212	Chr1	5322862	5324121	1260	GR
213	Chr1	5328180	5328359	180	GR
214	Chr1	5337239	5337722	484	GR
215	Chr1	5343020	5343369	350	GR
216	Chr1	5373388	5373837	450	GR
217	Chr1	5397785	5398476	692	GR
218	Chr1	5420594	5421133	540	GR
219	Chr1	5446798	5447786	989	GR
220	Chr1	5450418	5450656	239	GR
221	Chr1	5483627	5483977	351	GR
222	Chr1	5488622	5489168	547	GR
223	Chr1	5491648	5492107	460	GR
224	Chr1	5632369	5632731	363	GR
225	Chr1	5641808	5642339	532	GR
226	Chr1	5657366	5658133	768	GR
227	Chr1	5704306	5704636	331	GR
228	Chr1	5705323	5706265	943	GR
229	Chr1	5711564	5711964	401	GR
230	Chr1	5713104	5714021	918	GR
231	Chr1	5715358	5716086	729	GR
232	Chr1	5716744	5717262	519	GR
233	Chr1	5727332	5728105	774	GR
234	Chr1	5728930	5729421	492	GR
235	Chr1	5743312	5743561	250	TSS
236	Chr1	5842580	5842944	365	IR
237	Chr1	5844761	5845345	585	TSS
238	Chr1	5847701	5848169	469	TSS
239	Chr1	5850302	5850696	395	GR
240	Chr1	5973826	5974077	252	TSS
241	Chr1	5975336	5976483	1148	TSS
242	Chr1	5978806	5979271	466	GR
243	Chr1	5979576	5979957	382	GR
244	Chr1	5994568	5994841	274	IR
245	Chr1	6084646	6084926	281	GR
246	Chr1	6085798	6086537	740	GR
247	Chr1	6144234	6144601	368	GR
248	Chr1	6152013	6152523	511	GR
249	Chr1	6152188	6152500	313	GR
250	Chr1	6154591	6155010	420	GR
251	Chr1	6161546	6162107	562	GR
252	Chr1	6235115	6235643	529	IR
253	Chr1	6287794	6288144	351	IR
254	Chr1	6289016	6289427	412	IR
255	Chr1	6290230	6290637	408	IR
256	Chr1	6290690	6291243	554	IR
257	Chr1	6291339	6291979	641	IR
258	Chr1	6487102	6487428	327	IR
259	Chr1	6714307	6714455	149	IR
260	Chr1	6715419	6715909	491	IR
261	Chr1	6715997	6716431	435	IR
262	Chr1	6716820	6717217	398	IR
263	Chr1	6723378	6723767	390	IR
264	Chr1	6726607	6727727	1121	IR
265	Chr1	6730106	6730503	398	IR
266	Chr1	6811782	6812105	324	IR
267	Chr1	6821008	6821263	256	IR
268	Chr1	6824308	6824459	152	IR
269	Chr1	6825482	6826166	685	IR
270	Chr1	6836041	6836740	700	IR
271	Chr1	6838455	6838753	299	IR
272	Chr1	6848463	6849159	697	IR
273	Chr1	6882509	6883355	847	IR
274	Chr1	6892709	6893301	593	IR
275	Chr1	6907980	6908506	527	IR
276	Chr1	7022558	7022979	422	IR
277	Chr1	7045779	7046243	465	IR
278	Chr1	7063068	7064606	1539	IR
279	Chr1	7079896	7080237	342	IR
280	Chr1	7081220	7081679	460	IR
281	Chr1	7133419	7133943	525	GR
282	Chr1	7136267	7137004	738	GR
283	Chr1	7163730	7164350	621	GR
284	Chr1	7218372	7218673	302	GR
285	Chr1	7228241	7228616	376	GR
286	Chr1	7269618	7269959	342	GR
287	Chr1	7269912	7270238	327	GR
288	Chr1	7272687	7273014	328	GR
289	Chr1	7317334	7317611	278	GR
290	Chr1	7334611	7334956	346	GR
291	Chr1	7339888	7340332	445	GR
292	Chr1	7374010	7374431	422	GR
293	Chr1	7379081	7380191	1111	GR
294	Chr1	7422372	7422841	470	GR
295	Chr1	7423777	7424110	334	GR
296	Chr1	7445033	7446063	1031	GR
297	Chr1	7446644	7446915	272	GR
298	Chr1	7446902	7447289	388	GR
299	Chr1	7447522	7447906	385	GR
300	Chr1	7449637	7449977	341	GR
301	Chr1	7451127	7451779	653	GR
302	Chr1	7457039	7457635	597	GR
303	Chr1	7457127	7457547	421	GR
304	Chr1	7458606	7459401	796	GR
305	Chr1	7461561	7461964	404	GR
306	Chr1	7465000	7465367	368	GR
307	Chr1	7469087	7469454	368	GR
308	Chr1	7472212	7472521	310	GR
309	Chr1	7490967	7491113	147	GR
310	Chr1	7491686	7492239	554	GR
311	Chr1	7520225	7520371	147	GR
312	Chr1	7522894	7523895	1002	GR
313	Chr1	7527374	7527641	268	GR
314	Chr1	7545166	7545487	322	GR
315	Chr1	7546439	7546827	389	GR
316	Chr1	7550792	7551128	337	GR
317	Chr1	7557600	7558031	432	GR
318	Chr1	7561731	7562627	897	GR
319	Chr1	7562980	7563382	403	GR
320	Chr1	7604188	7604500	313	GR
321	Chr1	7614295	7615021	727	TSS
322	Chr1	7646184	7646873	690	IR
323	Chr1	7646534	7646873	340	IR
324	Chr1	7652940	7653090	151	IR
325	Chr1	7653660	7653889	230	IR
326	Chr1	7660270	7660761	492	IR
327	Chr1	7663877	7664395	519	IR
328	Chr1	7684028	7684171	144	TSS
329	Chr1	7709077	7709372	296	IR
330	Chr1	7709474	7709678	205	IR
331	Chr1	7712334	7713174	841	IR
332	Chr1	7747748	7748183	436	TSS
333	Chr1	7753796	7753983	188	IR
334	Chr1	7754546	7755027	482	IR
335	Chr1	7834572	7834917	346	IR
336	Chr1	7840836	7841416	581	IR
337	Chr1	7849375	7849691	317	IR
338	Chr1	7850900	7851421	522	IR
339	Chr1	7875974	7876167	194	IR
340	Chr1	7884960	7885484	525	GR
341	Chr1	7886948	7887057	110	GR
342	Chr1	7904946	7905389	444	GR
343	Chr1	7907142	7907762	621	GR
344	Chr1	7948852	7949461	610	GR
345	Chr1	7968212	7969001	790	TSS
346	Chr1	8026694	8026895	202	GR
347	Chr1	8027919	8028441	523	GR
348	Chr1	8074600	8075848	1249	GR
349	Chr1	8079559	8079713	155	GR
350	Chr1	8081336	8081963	628	GR
351	Chr1	8082055	8082399	345	GR
352	Chr1	8102050	8102427	378	TSS
353	Chr1	8103298	8103643	346	TSS
354	Chr1	8144852	8144969	118	IR
355	Chr1	8167344	8167883	540	IR
356	Chr1	8203084	8203627	544	IR
357	Chr1	8204900	8205566	667	IR
358	Chr1	8206973	8207669	697	IR
359	Chr1	8227892	8229875	1984	IR
360	Chr1	8245350	8245481	132	IR
361	Chr1	8260312	8260651	340	IR
362	Chr1	8264008	8264635	628	IR
363	Chr1	8265689	8266139	451	IR
364	Chr1	8287427	8287647	221	IR
365	Chr1	8324470	8324857	388	GR
366	Chr1	8356262	8357652	1391	TSS
367	Chr1	8362441	8362815	375	GR
368	Chr1	8363027	8363524	498	GR
369	Chr1	8363982	8364472	491	GR
370	Chr1	8364841	8365204	364	GR
371	Chr1	8462688	8463452	765	GR
372	Chr1	8488226	8488572	347	GR
373	Chr1	8502163	8502486	324	GR
374	Chr1	8511585	8512257	673	GR
375	Chr1	8513081	8513493	413	GR
376	Chr1	8517292	8517638	347	GR
377	Chr1	8518256	8518675	420	GR
378	Chr1	8519964	8520070	107	GR
379	Chr1	8522246	8522601	356	GR
380	Chr1	8525806	8525991	186	GR
381	Chr1	8529131	8529293	163	GR
382	Chr1	8559394	8559694	301	GR
383	Chr1	8561839	8561974	136	GR
384	Chr1	8585627	8586367	741	GR
385	Chr1	8587507	8587907	401	GR
386	Chr1	8588621	8588798	178	GR
387	Chr1	8623933	8624286	354	GR
388	Chr1	8630111	8630893	783	GR
389	Chr1	8638836	8639241	406	GR
390	Chr1	8668339	8668625	287	GR
391	Chr1	8677684	8678119	436	GR
392	Chr1	8678493	8678985	493	GR
393	Chr1	8680576	8681149	574	GR
394	Chr1	8686832	8687677	846	TSS
395	Chr1	8689078	8689440	363	TSS
396	Chr1	8718728	8718925	198	IR
397	Chr1	8729914	8731377	1464	IR
398	Chr1	8755125	8755383	259	IR
399	Chr1	8777705	8778125	421	IR
400	Chr1	8780100	8780365	266	TSS
401	Chr1	8782223	8783028	806	TSS
402	Chr1	8787188	8787544	357	GR
403	Chr1	8788216	8788612	397	GR
404	Chr1	8789176	8789711	536	GR
405	Chr1	8790046	8790635	590	GR
406	Chr1	8798397	8798750	354	GR
407	Chr1	8799742	8800297	556	GR
408	Chr1	8802595	8802709	115	GR
409	Chr1	8809344	8809862	519	GR
410	Chr1	8812231	8812643	413	GR
411	Chr1	8819643	8820243	601	GR
412	Chr1	8829116	8829292	177	GR
413	Chr1	8964248	8964770	523	GR
414	Chr1	8964750	8965269	520	GR
415	Chr1	8982546	8982881	336	GR
416	Chr1	8985536	8985695	160	GR
417	Chr1	8986579	8986898	320	GR
418	Chr1	8992426	8993875	1450	GR
419	Chr1	9001231	9001597	367	GR
420	Chr1	9033731	9034383	653	IR
421	Chr1	9034672	9034777	106	IR
422	Chr1	9034672	9035175	504	IR
423	Chr1	9035321	9036615	1295	IR
424	Chr1	9082870	9083409	540	IR
425	Chr1	9087749	9088099	351	IR
426	Chr1	9194927	9195331	405	IR
427	Chr1	9196455	9196917	463	IR
428	Chr1	9201608	9202195	588	IR
429	Chr1	9203424	9203979	556	IR
430	Chr1	9210982	9211567	586	IR
431	Chr1	9278414	9280263	1850	IR
432	Chr1	9286338	9286864	527	IR
433	Chr1	9286958	9287327	370	IR
434	Chr1	9288034	9288406	373	IR
435	Chr1	9290106	9290802	697	GR
436	Chr1	9302134	9302275	142	GR
437	Chr1	9303613	9303900	288	GR
438	Chr1	9359868	9359989	122	GR
439	Chr1	9360391	9361093	703	GR
440	Chr1	9361078	9361503	426	GR
441	Chr1	9431061	9431455	395	TSS
442	Chr1	9547946	9548675	730	GR
443	Chr1	9551490	9551735	246	GR
444	Chr1	9555126	9555647	522	GR
445	Chr1	9557736	9558505	770	TSS
446	Chr1	9560054	9560587	534	TSS
447	Chr1	9591104	9591555	452	IR
448	Chr1	9591828	9592953	1126	IR
449	Chr1	9615051	9615393	343	TSS
450	Chr1	9682646	9682758	113	IR
451	Chr1	10311366	10311728	363	IR
452	Chr1	10360142	10360531	390	IR
453	Chr1	10529972	10530617	646	IR
454	Chr1	10855485	10855596	112	IR
455	Chr1	10994660	10994998	339	IR
456	Chr1	10995854	10996335	482	IR
457	Chr1	11230186	11231017	832	IR
458	Chr1	11231910	11232395	486	IR
459	Chr1	11238752	11239524	773	IR
460	Chr1	11241025	11241575	551	IR
461	Chr1	11310592	11310787	196	IR
462	Chr1	11388566	11389109	544	IR
463	Chr1	11496966	11497360	395	IR
464	Chr1	11661601	11661930	330	IR
465	Chr1	11688900	11689691	792	IR
466	Chr1	11769566	11769965	400	IR
467	Chr1	11770382	11770763	382	IR
468	Chr1	11819813	11820199	387	IR
469	Chr1	11897110	11897871	762	IR
470	Chr1	11900840	11901251	412	IR
471	Chr1	11905999	11906712	714	IR
472	Chr1	11924568	11924986	419	IR
473	Chr1	11926502	11929360	2859	IR
474	Chr1	12056357	12056684	328	IR
475	Chr1	12058500	12059577	1078	IR
476	Chr1	12062640	12063299	660	IR
477	Chr1	12080895	12081263	369	IR
478	Chr1	12107636	12107901	266	IR
479	Chr1	12109450	12109861	412	IR
480	Chr1	12111048	12111223	176	IR
481	Chr1	12111638	12111935	298	IR
482	Chr1	12112412	12113057	646	IR
483	Chr1	12159349	12159473	125	IR
484	Chr1	12165172	12165478	307	IR
485	Chr1	12167944	12168379	436	IR
486	Chr1	12168566	12168855	290	IR
487	Chr1	12170207	12170359	153	IR
488	Chr1	12190325	12190663	339	IR
489	Chr1	12191148	12191830	683	IR
490	Chr1	12212208	12213191	984	IR
491	Chr1	12213548	12213908	361	IR
492	Chr1	12220416	12221063	648	IR
493	Chr1	12222458	12222583	126	IR
494	Chr1	12281082	12281686	605	IR
495	Chr1	12283013	12283165	153	IR
496	Chr1	12285235	12285591	357	IR
497	Chr1	12292432	12293868	1437	IR
498	Chr1	12338984	12339203	220	IR
499	Chr1	12340114	12340923	810	IR
500	Chr1	12357422	12357719	298	IR
501	Chr1	12359992	12360623	632	IR
502	Chr1	12360641	12361057	417	IR
503	Chr1	12374824	12374923	100	IR
504	Chr1	12408386	12408853	468	IR
505	Chr1	12409448	12410010	563	IR
506	Chr1	12423716	12424086	371	IR
507	Chr1	12424757	12424935	179	IR
508	Chr1	12488954	12489831	878	IR
509	Chr1	12489741	12491118	1378	IR
510	Chr1	12491774	12492201	428	IR
511	Chr1	12523978	12524565	588	IR
512	Chr1	12567957	12568125	169	IR
513	Chr1	12629615	12629899	285	IR
514	Chr1	12722748	12723673	926	TSS
515	Chr1	12732120	12732724	605	IR
516	Chr1	12813787	12814184	398	TSS
517	Chr1	12814850	12815259	410	TSS
518	Chr1	12837120	12837433	314	GR
519	Chr1	12847271	12847857	587	GR
520	Chr1	12848058	12849127	1070	GR
521	Chr1	12853953	12854176	224	GR
522	Chr1	12855452	12855795	344	GR
523	Chr1	12871480	12871812	333	IR
524	Chr1	12879197	12879963	767	IR
525	Chr1	12970766	12971379	614	GR
526	Chr1	12976772	12977687	916	GR
527	Chr1	12978658	12978964	307	GR
528	Chr1	12979560	12979884	325	GR
529	Chr1	12980442	12981037	596	GR
530	Chr1	12982131	12982707	577	TSS
531	Chr1	12984381	12984808	428	TSS
532	Chr1	12984928	12985692	765	TSS
533	Chr1	13070192	13071133	942	GR
534	Chr1	13072355	13072525	171	TSS
535	Chr1	13084329	13084657	329	IR
536	Chr1	13084603	13085588	986	IR
537	Chr1	13089933	13090213	281	IR
538	Chr1	13090851	13091228	378	IR
539	Chr1	13091371	13092047	677	IR
540	Chr1	13092582	13093500	919	IR
541	Chr1	13105482	13105805	324	TSS
542	Chr1	13110012	13110506	495	GR
543	Chr1	13111206	13111483	278	GR
544	Chr1	13115821	13116372	552	GR
545	Chr1	13117377	13119565	2189	GR
546	Chr1	13119898	13120402	505	GR
547	Chr1	13121079	13121585	507	GR
548	Chr1	13122049	13122441	393	GR
549	Chr1	13123156	13123341	186	GR
550	Chr1	13124056	13124171	116	GR
551	Chr1	13164788	13165656	869	GR
552	Chr1	13165523	13166877	1355	GR
553	Chr1	13171612	13172302	691	GR
554	Chr1	13188694	13189228	535	GR
555	Chr1	13190328	13190652	325	GR
556	Chr1	13191308	13191915	608	GR
557	Chr1	13214718	13215235	518	GR
558	Chr1	13250958	13251171	214	GR
559	Chr1	13251968	13252566	599	GR
560	Chr1	13266508	13266863	356	TSS
561	Chr1	13282924	13283270	347	TSS
562	Chr1	13283643	13284267	625	TSS
563	Chr1	13290742	13291083	342	IR
564	Chr1	13291448	13291719	272	IR
565	Chr1	13308196	13309137	942	IR
566	Chr1	13376457	13376963	507	IR
567	Chr1	13398456	13398821	366	IR
568	Chr1	13459210	13459405	196	IR
569	Chr1	13460940	13461355	416	IR
570	Chr1	13468454	13468919	466	IR
571	Chr1	13479222	13481875	2654	GR
572	Chr1	13491156	13491459	304	GR
573	Chr1	13492022	13492333	312	GR
574	Chr1	13493402	13494209	808	GR
575	Chr1	13530043	13530347	305	GR
576	Chr1	13556658	13557114	457	GR
577	Chr1	13562621	13563109	489	GR
578	Chr1	13563672	13564024	353	GR
579	Chr1	13575341	13575563	223	GR
580	Chr1	13583803	13584501	699	GR
581	Chr1	13585484	13585807	324	GR
582	Chr1	13616172	13616488	317	GR
583	Chr1	13634763	13635399	637	TSS
584	Chr1	13649978	13651413	1436	IR
585	Chr1	13730150	13730624	475	GR
586	Chr1	13810644	13811079	436	GR
587	Chr1	13830758	13830971	214	GR
588	Chr1	13831708	13832047	340	GR
589	Chr1	13833336	13834336	1001	GR
590	Chr1	13834390	13834879	490	GR
591	Chr1	13838802	13839173	372	GR
592	Chr1	13840178	13840434	257	TSS
593	Chr1	13863820	13865246	1427	IR
594	Chr1	13866524	13867227	704	IR
595	Chr1	13891400	13891980	581	IR
596	Chr1	13893215	13893427	213	IR
597	Chr1	13914324	13914753	430	IR
598	Chr1	13916008	13916358	351	IR
599	Chr1	13937816	13938168	353	IR
600	Chr1	13943016	13943375	360	IR
601	Chr1	13943016	13943533	518	IR
602	Chr1	13957445	13957748	304	IR
603	Chr1	13967484	13967971	488	IR
604	Chr1	13967487	13967719	233	IR
605	Chr1	13971736	13972095	360	IR
606	Chr1	13975182	13975427	246	TSS
607	Chr1	13975948	13976288	341	TSS
608	Chr1	13976663	13977033	371	TSS
609	Chr1	13977545	13977995	451	TSS
610	Chr1	13982094	13982578	485	GR
611	Chr1	13983162	13983795	634	GR
612	Chr1	13983706	13985466	1761	GR
613	Chr1	13985342	13986297	956	GR
614	Chr1	13989268	13989439	172	IR
615	Chr1	13992758	13993195	438	IR
616	Chr1	13994300	13994852	553	IR
617	Chr1	14004886	14005313	428	IR
618	Chr1	14007446	14007763	318	IR
619	Chr1	14009953	14010409	457	IR
620	Chr1	14016344	14016689	346	IR
621	Chr1	14017022	14017547	526	IR
622	Chr1	14025265	14025775	511	IR
623	Chr1	14032691	14032883	193	IR
624	Chr1	14053604	14054136	533	IR
625	Chr1	14060252	14061254	1003	IR
626	Chr1	14243411	14244222	812	IR
627	Chr1	14245301	14245729	429	IR
628	Chr1	14285092	14285646	555	IR
629	Chr1	14321447	14321758	312	IR
630	Chr1	14321837	14322136	300	IR
631	Chr1	14326278	14326469	192	IR
632	Chr1	14353733	14354347	615	IR
633	Chr1	14375416	14375577	162	IR
634	Chr1	14397218	14397937	720	IR
635	Chr1	14455574	14455853	280	IR
636	Chr1	14488272	14488997	726	IR
637	Chr1	14489456	14489957	502	IR
638	Chr1	14490476	14491523	1048	IR
639	Chr1	14536849	14536959	111	IR
640	Chr1	14564652	14565145	494	IR
641	Chr1	14573540	14574224	685	IR
642	Chr1	14574064	14574298	235	IR
643	Chr1	14575280	14575602	323	IR
644	Chr1	14575582	14576027	446	IR
645	Chr1	14585320	14585749	430	IR
646	Chr1	14618854	14619229	376	IR
647	Chr1	14619792	14620286	495	IR
648	Chr1	14626249	14626675	427	IR
649	Chr1	14640946	14641585	640	IR
650	Chr1	14653868	14654123	256	IR
651	Chr1	14662551	14662679	129	IR
652	Chr1	14671634	14671930	297	IR
653	Chr1	14673272	14673431	160	IR
654	Chr1	14700302	14701015	714	IR
655	Chr1	14701974	14702283	310	IR
656	Chr1	14714492	14714933	442	IR
657	Chr1	14722613	14723155	543	IR
658	Chr1	14723841	14723976	136	IR
659	Chr1	14724652	14725083	432	IR
660	Chr1	14725293	14725403	111	IR
661	Chr1	14730816	14731296	481	IR
662	Chr1	14744127	14744481	355	IR
663	Chr1	14744722	14745354	633	IR
664	Chr1	14747433	14747738	306	IR
665	Chr1	14747978	14748951	974	IR
666	Chr1	14760033	14760455	423	IR
667	Chr1	14761834	14762138	305	IR
668	Chr1	14831513	14831905	393	IR
669	Chr1	14846523	14847371	849	TSS
670	Chr1	14907096	14907483	388	IR
671	Chr1	14909848	14910206	359	IR
672	Chr1	14943938	14945877	1940	IR
673	Chr1	14947752	14948155	404	IR
674	Chr1	14964969	14965825	857	TSS
675	Chr1	14966123	14966538	416	TSS
676	Chr1	14967038	14967571	534	TSS
677	Chr1	15023428	15024137	710	IR
678	Chr1	15025105	15025481	377	IR
679	Chr1	15030384	15032541	2158	IR
680	Chr1	15037723	15037913	191	IR
681	Chr1	15039050	15039643	594	IR
682	Chr1	15044338	15044659	322	IR
683	Chr1	15045703	15046051	349	IR
684	Chr1	15047267	15047599	333	IR
685	Chr1	15048841	15049125	285	IR
686	Chr1	15049537	15050229	693	IR
687	Chr1	15050198	15050794	597	IR
688	Chr1	15051490	15051741	252	IR
689	Chr1	15088398	15088728	331	TSS
690	Chr1	15092579	15092996	418	IR
691	Chr1	15125024	15125465	442	GR
692	Chr1	15163584	15164875	1292	TSS
693	Chr1	15177820	15178115	296	IR
694	Chr1	15203709	15205350	1642	TSS
695	Chr1	15206222	15206640	419	TSS
696	Chr1	15207620	15208030	411	GR
697	Chr1	15225827	15226197	371	GR
698	Chr1	15245455	15245789	335	GR
699	Chr1	15262494	15262769	276	GR
700	Chr1	15262854	15263273	420	GR
701	Chr1	15270867	15271365	499	GR
702	Chr1	15274844	15275291	448	GR
703	Chr1	15276239	15277261	1023	GR
704	Chr1	15280128	15280422	295	GR
705	Chr1	15288848	15289203	356	GR
706	Chr1	15291246	15291381	136	GR
707	Chr1	15291541	15291845	305	GR
708	Chr1	15294849	15295071	223	GR
709	Chr1	15298064	15298847	784	GR
710	Chr1	15300575	15300947	373	GR
711	Chr1	15315873	15316271	399	GR
712	Chr1	15339568	15340195	628	GR
713	Chr1	15341259	15341973	715	GR
714	Chr1	15418703	15419427	725	TSS
715	Chr1	15419880	15420125	246	TSS
716	Chr1	15420565	15420746	182	TSS
717	Chr1	15440903	15441402	500	GR
718	Chr1	15476582	15477515	934	GR
719	Chr1	15477898	15478119	222	GR
720	Chr1	15490901	15491273	373	GR
721	Chr1	15495132	15496451	1320	GR
722	Chr1	15508115	15508234	120	GR
723	Chr1	15582074	15582631	558	IR
724	Chr1	15604341	15604869	529	TSS
725	Chr1	15606552	15607683	1132	TSS
726	Chr1	15637409	15637920	512	IR
727	Chr1	15705438	15707100	1663	GR
728	Chr1	15709450	15709739	290	GR
729	Chr1	15723888	15724565	678	GR
730	Chr1	15798476	15799399	924	GR
731	Chr1	15799559	15800093	535	GR
732	Chr1	15822894	15823102	209	GR
733	Chr1	15823748	15824482	735	GR
734	Chr1	15838390	15838799	410	GR
735	Chr1	15839192	15839659	468	GR
736	Chr1	15840140	15841244	1105	GR
737	Chr1	15863114	15863414	301	GR
738	Chr1	15882066	15885291	3226	GR
739	Chr1	15935076	15935383	308	IR
740	Chr1	15935332	15936515	1184	IR
741	Chr1	16004751	16005023	273	IR
742	Chr1	16007435	16007779	345	IR
743	Chr1	16032358	16032772	415	IR
744	Chr1	16113994	16114773	780	IR
745	Chr1	16138335	16138921	587	IR
746	Chr1	16139796	16140260	465	IR
747	Chr1	16146207	16146911	705	IR
748	Chr1	16147375	16148743	1369	IR
749	Chr1	16197872	16198551	680	IR
750	Chr1	16198500	16199346	847	IR
751	Chr1	16266908	16267634	727	IR
752	Chr1	16278786	16279223	438	IR
753	Chr1	16279167	16279533	367	IR
754	Chr1	16279960	16280300	341	IR
755	Chr1	16281896	16282192	297	IR
756	Chr1	16283323	16283613	291	IR
757	Chr1	16293258	16293655	398	IR
758	Chr1	16300614	16300950	337	IR
759	Chr1	16308898	16309231	334	IR
760	Chr1	16309154	16310062	909	IR
761	Chr1	16321362	16321993	632	IR
762	Chr1	16322681	16323117	437	IR
763	Chr1	16326418	16326999	582	TSS
764	Chr1	16328007	16328398	392	TSS
765	Chr1	16329762	16330213	452	GR
766	Chr1	16347368	16347924	557	GR
767	Chr1	16394915	16395567	653	GR
768	Chr1	16398227	16398941	715	GR
769	Chr1	16439907	16440161	255	GR
770	Chr1	16455184	16455609	426	GR
771	Chr1	16461306	16462123	818	IR
772	Chr1	16467078	16467330	253	IR
773	Chr1	16478576	16478777	202	IR
774	Chr1	16525474	16526117	644	IR
775	Chr1	16538147	16538464	318	IR
776	Chr1	16541137	16543125	1989	IR
777	Chr1	16569852	16570147	296	IR
778	Chr1	16659923	16660264	342	IR
779	Chr1	16669822	16670369	548	TSS
780	Chr1	16677841	16678505	665	GR
781	Chr1	16685703	16685935	233	GR
782	Chr1	16696391	16696775	385	GR
783	Chr1	16751647	16752048	402	TSS
784	Chr1	16756173	16756502	330	GR
785	Chr1	16969841	16970213	373	IR
786	Chr1	16970540	16971137	598	IR
787	Chr1	17062362	17062485	124	IR
788	Chr1	17112002	17112904	903	IR
789	Chr1	17186020	17186474	455	IR
790	Chr1	17187516	17187689	174	IR
791	Chr1	17209511	17210570	1060	IR
792	Chr1	17212052	17212461	410	IR
793	Chr1	17328715	17328964	250	GR
794	Chr1	17330942	17331515	574	GR
795	Chr1	17347838	17348503	666	GR
796	Chr1	17348484	17349351	868	GR
797	Chr1	17353436	17353835	400	GR
798	Chr1	17354391	17354765	375	GR
799	Chr1	17358236	17358992	757	GR
800	Chr1	17399572	17399780	209	GR
801	Chr1	17404555	17404928	374	GR
802	Chr1	17414167	17414555	389	GR
803	Chr1	17427672	17427917	246	GR
804	Chr1	17460196	17460553	358	GR
805	Chr1	17461262	17461539	278	GR
806	Chr1	17493366	17493740	375	GR
807	Chr1	17498900	17499361	462	GR
808	Chr1	17503220	17503675	456	GR
809	Chr1	17503788	17504155	368	GR
810	Chr1	17532088	17532583	496	GR
811	Chr1	17533612	17534151	540	GR
812	Chr1	17543814	17544213	400	GR
813	Chr1	17546036	17546603	568	GR
814	Chr1	17547690	17548117	428	GR
815	Chr1	17593849	17594395	547	GR
816	Chr1	17632347	17632533	187	GR
817	Chr1	17680490	17680826	337	GR
818	Chr1	17693348	17693573	226	GR
819	Chr1	17694307	17696178	1872	GR
820	Chr1	17696284	17697035	752	GR
821	Chr1	17707756	17708181	426	GR
822	Chr1	17708220	17708787	568	GR
823	Chr1	17709444	17709859	416	GR
824	Chr1	17749625	17750149	525	GR
825	Chr1	17754225	17754351	127	IR
826	Chr1	17855822	17856339	518	IR
827	Chr1	17856992	17857353	362	IR
828	Chr1	17858083	17858547	465	IR
829	Chr1	17859819	17860042	224	IR
830	Chr1	17870411	17870866	456	IR
831	Chr1	17958021	17958389	369	IR
832	Chr1	17973674	17973983	310	IR
833	Chr1	17976206	17976799	594	IR
834	Chr1	18036024	18036435	412	IR
835	Chr1	18036639	18037142	504	IR
836	Chr1	18037579	18038349	771	IR
837	Chr1	18135911	18136375	465	IR
838	Chr1	18137554	18138273	720	IR
839	Chr1	18138247	18138684	438	IR
840	Chr1	18179814	18180108	295	IR
841	Chr1	18182478	18182919	442	IR
842	Chr1	18186412	18187099	688	IR
843	Chr1	18194920	18195503	584	IR
844	Chr1	18204084	18204515	432	TSS
845	Chr1	18231383	18232065	683	GR
846	Chr1	18326160	18326265	106	GR
847	Chr1	18347460	18347791	332	GR
848	Chr1	18356686	18357021	336	GR
849	Chr1	18494512	18494983	472	GR
850	Chr1	18495177	18495722	546	GR
851	Chr1	18496216	18496697	482	GR
852	Chr1	18496918	18497642	725	GR
853	Chr1	18504695	18504979	285	GR
854	Chr1	18505636	18506177	542	GR
855	Chr1	18572884	18573552	669	GR
856	Chr1	18573738	18575500	1763	GR
857	Chr1	18588874	18589325	452	GR
858	Chr1	18601692	18602200	509	GR
859	Chr1	18612641	18613648	1008	GR
860	Chr1	18720058	18720247	190	GR
861	Chr1	18735316	18735533	218	GR
862	Chr1	18736303	18736924	622	GR
863	Chr1	18784722	18785100	379	GR
864	Chr1	18785574	18785946	373	GR
865	Chr1	18788761	18789540	780	GR
866	Chr1	18829782	18830199	418	GR
867	Chr1	18830491	18830682	192	GR
868	Chr1	18864473	18864817	345	GR
869	Chr1	18966071	18966425	355	IR
870	Chr1	18997815	18998051	237	GR
871	Chr1	19031139	19031553	415	GR
872	Chr1	19039008	19039370	363	GR
873	Chr1	19039264	19040470	1207	GR
874	Chr1	19063328	19063947	620	GR
875	Chr1	19069358	19069490	133	GR
876	Chr1	19070498	19071900	1403	GR
877	Chr1	19115002	19115395	394	TSS
878	Chr1	19140548	19142740	2193	IR
879	Chr1	19177642	19178145	504	IR
880	Chr1	19178689	19179073	385	IR
881	Chr1	19203951	19204491	541	IR
882	Chr1	19226452	19226897	446	IR
883	Chr1	19317076	19317736	661	IR
884	Chr1	19444334	19444661	328	TSS
885	Chr1	19447231	19447884	654	TSS
886	Chr1	19457217	19457533	317	GR
887	Chr1	19457969	19458222	254	GR
888	Chr1	19475728	19476363	636	GR
889	Chr1	19538750	19539106	357	GR
890	Chr1	19539778	19540669	892	GR
891	Chr1	19677937	19678617	681	IR
892	Chr1	19732219	19733153	935	IR
893	Chr1	19749730	19750751	1022	IR
894	Chr1	19752474	19752857	384	IR
895	Chr1	19782801	19783247	447	TSS
896	Chr1	19785370	19785653	284	TSS
897	Chr1	19786017	19787122	1106	GR
898	Chr1	19788987	19789796	810	GR
899	Chr1	19790176	19790685	510	GR
900	Chr1	19798286	19798575	290	GR
901	Chr1	19803866	19803984	119	GR
902	Chr1	19857681	19858119	439	GR
903	Chr1	19858782	19859191	410	GR
904	Chr1	19859793	19860194	402	GR
905	Chr1	19914094	19914193	100	IR
906	Chr1	19948434	19948745	312	IR
907	Chr1	19949580	19950428	849	IR
908	Chr1	19953268	19954853	1586	IR
909	Chr1	19963572	19963955	384	IR
910	Chr1	19964415	19964674	260	IR
911	Chr1	19985608	19985932	325	IR
912	Chr1	19998307	19998714	408	IR
913	Chr1	20032322	20032569	248	IR
914	Chr1	20038395	20038657	263	IR
915	Chr1	20041414	20041593	180	IR
916	Chr1	20047000	20047164	165	IR
917	Chr1	20047596	20048863	1268	IR
918	Chr1	20049574	20050003	430	IR
919	Chr1	20070665	20071581	917	IR
920	Chr1	20072083	20072307	225	IR
921	Chr1	20095129	20095451	323	IR
922	Chr1	20102704	20103051	348	IR
923	Chr1	20104534	20105419	886	IR
924	Chr1	20112736	20113151	416	IR
925	Chr1	20135370	20135897	528	IR
926	Chr1	20151807	20151982	176	IR
927	Chr1	20161993	20162427	435	IR
928	Chr1	20162987	20163956	970	IR
929	Chr1	20167040	20167788	749	IR
930	Chr1	20207964	20208453	490	IR
931	Chr1	20210592	20211179	588	IR
932	Chr1	20212126	20212747	622	IR
933	Chr1	20214401	20215032	632	IR
934	Chr1	20282719	20283467	749	IR
935	Chr1	20283139	20283445	307	IR
936	Chr1	20285726	20285956	231	IR
937	Chr1	20289502	20291691	2190	IR
938	Chr1	20339888	20340055	168	IR
939	Chr1	20353163	20353543	381	GR
940	Chr1	20366665	20366999	335	GR
941	Chr1	20426364	20427127	764	GR
942	Chr1	20428363	20429971	1609	GR
943	Chr1	20433092	20433226	135	GR
944	Chr1	20440250	20440519	270	GR
945	Chr1	20459361	20459463	103	GR
946	Chr1	20503296	20503601	306	GR
947	Chr1	20504233	20504529	297	GR
948	Chr1	20504904	20505076	173	GR
949	Chr1	20505648	20506421	774	GR
950	Chr1	20510156	20510551	396	GR
951	Chr1	20518140	20519497	1358	TSS
952	Chr1	20559386	20559937	552	IR
953	Chr1	20573601	20574222	622	TSS
954	Chr1	20600752	20602684	1933	GR
955	Chr1	20617950	20618827	878	GR
956	Chr1	20627174	20628009	836	GR
957	Chr1	20651292	20651917	626	GR
958	Chr1	20652244	20653201	958	GR
959	Chr1	20661046	20661497	452	GR
960	Chr1	20662720	20662941	222	GR
961	Chr1	20664854	20665109	256	GR
962	Chr1	20676722	20677180	459	GR
963	Chr1	20689624	20690025	402	GR
964	Chr1	20690395	20690670	276	GR
965	Chr1	20753947	20754227	281	IR
966	Chr1	20795399	20796220	822	IR
967	Chr1	20817710	20818261	552	IR
968	Chr1	20859327	20859971	645	IR
969	Chr1	20866659	20867099	441	IR
970	Chr1	20875222	20875320	99	IR
971	Chr1	20877000	20877262	263	IR
972	Chr1	20882317	20882699	383	IR
973	Chr1	20950002	20950181	180	IR
974	Chr1	20963267	20963593	327	IR
975	Chr1	20964578	20964839	262	IR
976	Chr1	20965557	20965947	391	IR
977	Chr1	20969010	20969593	584	IR
978	Chr1	21000472	21000814	343	TSS
979	Chr1	21082216	21082514	299	IR
980	Chr1	21087526	21088070	545	TSS
981	Chr1	21087974	21088652	679	TSS
982	Chr1	21098515	21098890	376	GR
983	Chr1	21155000	21155365	366	GR
984	Chr1	21194432	21194585	154	IR
985	Chr1	21203661	21204255	595	IR
986	Chr1	21205729	21206105	377	IR
987	Chr1	21206386	21207238	853	IR
988	Chr1	21209233	21209889	657	IR
989	Chr1	21213702	21214169	468	IR
990	Chr1	21222437	21222803	367	TSS
991	Chr1	21223599	21225014	1416	TSS
992	Chr1	21233132	21233514	383	GR
993	Chr1	21284807	21285686	880	GR
994	Chr1	21286173	21286735	563	GR
995	Chr1	21303418	21303969	552	IR
996	Chr1	21328846	21329206	361	TSS
997	Chr1	21332604	21332907	304	IR
998	Chr1	21333964	21334243	280	IR
999	Chr1	21389797	21390009	213	IR
1000	Chr1	21390988	21391924	937	IR
1001	Chr1	21409442	21410065	624	IR
1002	Chr1	21413514	21413770	257	IR
1003	Chr1	21414712	21415071	360	IR
1004	Chr1	21530600	21531300	701	IR
1005	Chr1	21531761	21532271	511	IR
1006	Chr1	21534410	21535341	932	IR
1007	Chr1	21565455	21565810	356	IR
1008	Chr1	21587624	21588114	491	IR
1009	Chr1	21604102	21604530	429	GR
1010	Chr1	21680088	21680673	586	GR
1011	Chr1	21685096	21685593	498	TSS
1012	Chr1	21718332	21718961	630	IR
1013	Chr1	21719232	21719524	293	IR
1014	Chr1	21739032	21739551	520	GR
1015	Chr1	21740006	21740461	456	GR
1016	Chr1	21740653	21741116	464	GR
1017	Chr1	21761074	21761418	345	TSS
1018	Chr1	21762554	21762687	134	TSS
1019	Chr1	21776444	21776995	552	IR
1020	Chr1	21777952	21778375	424	IR
1021	Chr1	21778371	21778944	574	IR
1022	Chr1	21779571	21779958	388	IR
1023	Chr1	21912201	21912617	417	IR
1024	Chr1	21987324	21987581	258	IR
1025	Chr1	21988248	21988855	608	IR
1026	Chr1	22127310	22128002	693	GR
1027	Chr1	22129549	22129944	396	GR
1028	Chr1	22215387	22215924	538	GR
1029	Chr1	22217242	22217581	340	GR
1030	Chr1	22254983	22255246	264	TSS
1031	Chr1	22263950	22264650	701	TSS
1032	Chr1	22268732	22269228	497	IR
1033	Chr1	22269478	22269993	516	IR
1034	Chr1	22282288	22282848	561	IR
1035	Chr1	22283856	22284379	524	IR
1036	Chr1	22286668	22287182	515	IR
1037	Chr1	22393759	22394315	557	IR
1038	Chr1	22424116	22424923	808	IR
1039	Chr1	22425574	22425919	346	IR
1040	Chr1	22464742	22465462	721	IR
1041	Chr1	22469026	22470221	1196	IR
1042	Chr1	22496964	22497282	319	IR
1043	Chr1	22535698	22536346	649	IR
1044	Chr1	22574468	22575001	534	IR
1045	Chr1	22580179	22580305	127	IR
1046	Chr1	22704019	22704355	337	IR
1047	Chr1	22706690	22706943	254	IR
1048	Chr1	22810726	22811368	643	IR
1049	Chr1	22817434	22818250	817	IR
1050	Chr1	22841507	22842158	652	IR
1051	Chr1	22843102	22843883	782	IR
1052	Chr1	22848042	22848196	155	GR
1053	Chr1	22856148	22856309	162	GR
1054	Chr1	22903882	22904689	808	GR
1055	Chr1	22906406	22906811	406	GR
1056	Chr1	22930134	22930501	368	IR
1057	Chr1	22934739	22935562	824	IR
1058	Chr1	22940971	22941241	271	IR
1059	Chr1	23166192	23166641	450	IR
1060	Chr1	23168286	23168780	495	IR
1061	Chr1	23187122	23187901	780	IR
1062	Chr1	23208314	23208775	462	IR
1063	Chr1	23210912	23211578	667	TSS
1064	Chr1	23218004	23218609	606	IR
1065	Chr1	23275002	23275996	995	IR
1066	Chr1	23275832	23277011	1180	IR
1067	Chr1	23290712	23291003	292	IR
1068	Chr1	23296992	23297335	344	TSS
1069	Chr1	23301196	23301514	319	GR
1070	Chr1	23304126	23304539	414	GR
1071	Chr1	23309080	23309433	354	GR
1072	Chr1	23310208	23310400	193	GR
1073	Chr1	23328754	23329225	472	GR
1074	Chr1	23341877	23342391	515	GR
1075	Chr1	23375304	23375892	589	TSS
1076	Chr1	23375307	23375750	444	TSS
1077	Chr1	23376786	23377625	840	TSS
1078	Chr1	23390166	23390485	320	IR
1079	Chr1	23391904	23392179	276	IR
1080	Chr1	23393666	23394257	592	IR
1081	Chr1	23394855	23395377	523	IR
1082	Chr1	23395777	23396095	319	IR
1083	Chr1	23397887	23398243	357	IR
1084	Chr1	23428048	23428449	402	IR
1085	Chr1	23429892	23430238	347	IR
1086	Chr1	23432276	23432595	320	IR
1087	Chr1	23470002	23470488	487	IR
1088	Chr1	23472968	23473280	313	IR
1089	Chr1	23480656	23480991	336	IR
1090	Chr1	23485994	23486772	779	IR
1091	Chr1	23488311	23488921	611	IR
1092	Chr1	23490318	23490779	462	IR
1093	Chr1	23501601	23501957	357	GR
1094	Chr1	23504058	23506473	2416	GR
1095	Chr1	23624251	23624866	616	GR
1096	Chr1	23632740	23633325	586	GR
1097	Chr1	23635355	23635597	243	GR
1098	Chr1	23636374	23637018	645	TSS
1099	Chr1	23638876	23639342	467	TSS
1100	Chr1	23653490	23653810	321	IR
1101	Chr1	23706675	23707118	444	IR
1102	Chr1	23707924	23708181	258	IR
1103	Chr1	23711030	23711742	713	IR
1104	Chr1	23715682	23716729	1048	IR
1105	Chr1	23748700	23749411	712	IR
1106	Chr1	23778312	23778692	381	IR
1107	Chr1	23779377	23780809	1433	IR
1108	Chr1	23855051	23855770	720	IR
1109	Chr1	23871526	23872129	604	IR
1110	Chr1	23880675	23880833	159	IR
1111	Chr1	23917971	23918323	353	IR
1112	Chr1	23931769	23932263	495	IR
1113	Chr1	24070833	24071520	688	IR
1114	Chr1	24092910	24093849	940	IR
1115	Chr1	24094376	24094770	395	IR
1116	Chr1	24095728	24096149	422	IR
1117	Chr1	24123347	24123727	381	IR
1118	Chr1	24124322	24124478	157	IR
1119	Chr1	24174999	24175477	479	IR
1120	Chr1	24192642	24193078	437	IR
1121	Chr1	24193232	24193572	341	IR
1122	Chr1	24199835	24200366	532	IR
1123	Chr1	24213654	24214057	404	IR
1124	Chr1	24280370	24280649	280	TSS
1125	Chr1	24560278	24560643	366	GR
1126	Chr1	24712100	24712551	452	GR
1127	Chr1	24864468	24865303	836	GR
1128	Chr1	24900429	24900869	441	GR
1129	Chr1	24901812	24901947	136	GR
1130	Chr1	24921226	24921635	410	GR
1131	Chr1	25240491	25242039	1549	TSS
1132	Chr1	25261287	25261761	475	GR
1133	Chr1	25298902	25299395	494	GR
1134	Chr1	25300092	25300564	473	GR
1135	Chr1	25302569	25302926	358	GR
1136	Chr1	25322070	25322579	510	GR
1137	Chr1	25338950	25339346	397	GR
1138	Chr1	25419318	25419463	146	GR
1139	Chr1	25419578	25419882	305	GR
1140	Chr1	25493882	25494173	292	GR
1141	Chr1	25532785	25533045	261	GR
1142	Chr1	25536582	25536751	170	GR
1143	Chr1	25537090	25537383	294	GR
1144	Chr1	25575569	25575929	361	GR
1145	Chr1	25583524	25583983	460	GR
1146	Chr1	25585877	25586329	453	GR
1147	Chr1	25674679	25675427	749	GR
1148	Chr1	25675397	25675670	274	GR
1149	Chr1	25758992	25759475	484	GR
1150	Chr1	25795816	25796130	315	GR
1151	Chr1	25837022	25837226	205	GR
1152	Chr1	25943004	25943767	764	GR
1153	Chr1	25965602	25965987	386	GR
1154	Chr1	25966365	25966747	383	GR
1155	Chr1	25969934	25972186	2253	GR
1156	Chr1	26041214	26041564	351	GR
1157	Chr1	26048285	26049359	1075	GR
1158	Chr1	26075529	26076471	943	GR
1159	Chr1	26138364	26139546	1183	GR
1160	Chr1	26139829	26141653	1825	GR
1161	Chr1	26312545	26313133	589	GR
1162	Chr1	26334829	26335161	333	GR
1163	Chr1	26354362	26354628	267	GR
1164	Chr1	26396752	26398357	1606	GR
1165	Chr1	26454570	26457189	2620	GR
1166	Chr1	26461617	26461971	355	GR
1167	Chr1	26523599	26523928	330	IR
1168	Chr1	26528486	26528963	478	IR
1169	Chr1	26539010	26539478	469	IR
1170	Chr1	26552002	26552311	310	IR
1171	Chr1	26552150	26552420	271	IR
1172	Chr1	26554450	26554814	365	IR
1173	Chr1	26583803	26584115	313	IR
1174	Chr1	26586826	26587035	210	IR
1175	Chr1	26632574	26632958	385	TSS
1176	Chr1	26643082	26643942	861	GR
1177	Chr1	26647822	26648205	384	GR
1178	Chr1	26675501	26676181	681	GR
1179	Chr1	26721388	26721768	381	GR
1180	Chr1	26730663	26731007	345	IR
1181	Chr1	26752981	26753143	163	IR
1182	Chr1	26786174	26786828	655	IR
1183	Chr1	26788316	26789053	738	TSS
1184	Chr1	26790034	26790414	381	TSS
1185	Chr1	26897416	26897783	368	GR
1186	Chr1	26897893	26898364	472	GR
1187	Chr1	26899008	26900059	1052	GR
1188	Chr1	26952778	26953347	570	IR
1189	Chr1	26957020	26957650	631	GR
1190	Chr1	26975093	26975546	454	TSS
1191	Chr1	26986225	26987465	1241	IR
1192	Chr1	27115368	27116068	701	IR
1193	Chr1	27117889	27118487	599	IR
1194	Chr1	27307127	27307566	440	IR
1195	Chr1	27308038	27308585	548	IR
1196	Chr1	27327872	27328207	336	IR
1197	Chr1	27329204	27329491	288	IR
1198	Chr1	27409358	27410103	746	IR
1199	Chr1	27504058	27504741	684	TSS
1200	Chr1	27520331	27521791	1461	IR
1201	Chr1	27529439	27530343	905	IR
1202	Chr1	27531244	27531607	364	IR
1203	Chr1	27539998	27540331	334	TSS
1204	Chr1	27541430	27542565	1136	GR
1205	Chr1	27556869	27557605	737	GR
1206	Chr1	27558044	27558394	351	GR
1207	Chr1	27560594	27561032	439	GR
1208	Chr1	27602987	27603168	182	GR
1209	Chr1	27606421	27606753	333	GR
1210	Chr1	27612450	27612567	118	GR
1211	Chr1	27612698	27613159	462	GR
1212	Chr1	27613814	27614257	444	GR
1213	Chr1	27653937	27654231	295	GR
1214	Chr1	27687028	27687179	152	GR
1215	Chr1	27688716	27689125	410	GR
1216	Chr1	27688716	27689194	479	GR
1217	Chr1	27689388	27690058	671	GR
1218	Chr1	27690029	27690979	951	GR
1219	Chr1	27701928	27702420	493	IR
1220	Chr1	27703702	27704352	651	IR
1221	Chr1	27719881	27720432	552	TSS
1222	Chr1	27725815	27726933	1119	GR
1223	Chr1	27727217	27727533	317	GR
1224	Chr1	27737914	27739201	1288	TSS
1225	Chr1	28030442	28030891	450	IR
1226	Chr1	28074065	28074322	258	IR
1227	Chr1	28103416	28104085	670	IR
1228	Chr1	28269884	28270085	202	TSS
1229	Chr1	28427658	28427975	318	IR
1230	Chr1	28431034	28431155	122	IR
1231	Chr1	28634034	28634905	872	IR
1232	Chr1	28634916	28635298	383	IR
1233	Chr1	28658177	28658473	297	IR
1234	Chr1	28658783	28659420	638	IR
1235	Chr1	28916924	28917029	106	IR
1236	Chr1	28918018	28918374	357	IR
1237	Chr1	28920636	28920957	322	IR
1238	Chr1	28958421	28958761	341	IR
1239	Chr1	28959127	28959615	489	IR
1240	Chr1	29036842	29037190	349	IR
1241	Chr1	29068228	29068653	426	IR
1242	Chr1	29073932	29074757	826	GR
1243	Chr1	29168622	29168937	316	IR
1244	Chr1	29236629	29236811	183	IR
1245	Chr1	29250005	29250583	579	IR
1246	Chr1	29254084	29254297	214	TSS
1247	Chr1	29257744	29258352	609	GR
1248	Chr1	29261813	29262290	478	GR
1249	Chr1	29272188	29272789	602	GR
1250	Chr1	29295990	29296697	708	TSS
1251	Chr1	29296585	29297519	935	TSS
1252	Chr1	29423120	29424104	985	GR
1253	Chr1	29494634	29495066	433	GR
1254	Chr1	29536828	29538677	1850	IR
1255	Chr1	29628613	29628930	318	IR
1256	Chr1	29687344	29687725	382	IR
1257	Chr1	29738328	29738603	276	TSS
1258	Chr1	29740143	29740457	315	TSS
1259	Chr1	29746458	29746745	288	GR
1260	Chr1	29748132	29749125	994	GR
1261	Chr1	29769377	29769692	316	TSS
1262	Chr1	29770152	29770756	605	TSS
1263	Chr1	29786514	29789188	2675	IR
1264	Chr1	29836816	29837117	302	GR
1265	Chr1	29851547	29852307	761	GR
1266	Chr1	29897640	29897897	258	TSS
1267	Chr1	29898219	29898532	314	TSS
1268	Chr1	29910823	29911206	384	GR
1269	Chr1	29931315	29931504	190	GR
1270	Chr1	29933715	29934159	445	GR
1271	Chr1	29974004	29974535	532	TSS
1272	Chr1	30053748	30054909	1162	GR
1273	Chr1	30061244	30061743	500	GR
1274	Chr1	30065115	30065268	154	GR
1275	Chr1	30069326	30069766	441	GR
1276	Chr1	30072962	30073517	556	GR
1277	Chr1	30079517	30079796	280	GR
1278	Chr1	30082494	30082667	174	GR
1279	Chr1	30083505	30086713	3209	GR
1280	Chr1	30109647	30110130	484	GR
1281	Chr1	30125786	30126336	551	GR
1282	Chr1	30164548	30164933	386	TSS
1283	Chr1	30185153	30185521	369	GR
1284	Chr1	30185672	30186757	1086	GR
1285	Chr1	30186751	30187775	1025	GR
1286	Chr1	30253158	30253553	396	TSS
1287	Chr1	30265579	30265823	245	GR
1288	Chr1	30266169	30266641	473	GR
1289	Chr1	30267838	30268294	457	GR
1290	Chr1	30281236	30282253	1018	GR
1291	Chr1	30314862	30315321	460	GR
1292	Chr1	30315700	30316215	516	GR
1293	Chr1	30323041	30323488	448	GR
1294	Chr1	30325233	30325634	402	GR
1295	Chr1	30331116	30331849	734	GR
1296	Chr1	30334478	30334626	149	TSS
1297	Chr1	30335677	30336215	539	TSS
1298	Chr1	30359741	30359971	231	IR
1299	Chr1	30360754	30360922	169	IR
1300	Chr1	30373826	30374327	502	IR
1301	Chr1	30374688	30375226	539	IR
1302	Chr1	30389286	30389639	354	IR
1303	Chr1	30413380	30413787	408	TSS
1304	Chr1	30446532	30447395	864	GR
1305	Chr1	30447352	30447765	414	GR
1306	Chr1	30448363	30448886	524	GR
1307	Chr1	30465331	30465917	587	TSS
1308	Chr1	30490468	30491178	711	TSS
1309	Chr1	30557136	30558122	987	TSS
1310	Chr1	30568462	30569790	1329	IR
1311	Chr1	30570264	30570647	384	IR
1312	Chr1	30576592	30576962	371	GR
1313	Chr1	30598268	30599303	1036	GR
1314	Chr1	30599262	30599628	367	GR
1315	Chr1	30607782	30608057	276	GR
1316	Chr1	30608530	30608767	238	GR
1317	Chr1	30610598	30611105	508	GR
1318	Chr1	30622212	30622758	547	TSS
1319	Chr1	33225802	33226183	382	IR
1320	Chr1	33283953	33284246	294	IR
1321	Chr1	33727950	33728447	498	IR
1322	Chr1	33733117	33733874	758	IR
1323	Chr1	33735175	33735303	129	IR
1324	Chr1	33893557	33893975	419	IR
1325	Chr1	33963167	33963753	587	IR
1326	Chr1	33968492	33969214	723	IR
1327	Chr1	34003557	34003831	275	TSS
1328	Chr1	34006520	34006825	306	TSS
1329	Chr1	34034324	34034806	483	GR
1330	Chr1	34036536	34037075	540	GR
1331	Chr1	34054430	34054855	426	GR
1332	Chr1	34057807	34058081	275	GR
1333	Chr1	34070020	34070216	197	GR
1334	Chr1	34070880	34071191	312	GR
1335	Chr1	34071252	34071649	398	GR
1336	Chr1	34087567	34088228	662	GR
1337	Chr1	34139352	34139699	348	IR
1338	Chr1	34182183	34182554	372	IR
1339	Chr1	34231566	34232425	860	IR
1340	Chr1	34235412	34236023	612	IR
1341	Chr1	34260618	34261180	563	IR
1342	Chr1	34262027	34262349	323	IR
1343	Chr1	34290002	34290850	849	IR
1344	Chr1	34292161	34292339	179	IR
1345	Chr1	34299668	34300019	352	IR
1346	Chr1	34407414	34407741	328	IR
1347	Chr1	34429206	34429612	407	IR
1348	Chr1	34450120	34450439	320	TSS
1349	Chr1	34481630	34481989	360	GR
1350	Chr1	34482867	34483019	153	GR
1351	Chr1	34506029	34507290	1262	GR
1352	Chr1	34524284	34524467	184	GR
1353	Chr1	34540856	34541031	176	GR
1354	Chr1	34581971	34582375	405	GR
1355	Chr1	34582523	34583101	579	GR
1356	Chr1	34642158	34642561	404	GR
1357	Chr1	34643690	34644279	590	GR
1358	Chr1	34653515	34653945	431	GR
1359	Chr1	34654496	34655097	602	GR
1360	Chr1	34657849	34658224	376	GR
1361	Chr1	34688808	34688991	184	TSS
1362	Chr1	34690389	34690896	508	GR
1363	Chr1	34694532	34695412	881	GR
1364	Chr1	34706296	34707113	818	GR
1365	Chr1	34708950	34709722	773	GR
1366	Chr1	34710761	34711235	475	GR
1367	Chr1	34767460	34767827	368	GR
1368	Chr1	34781436	34781775	340	GR
1369	Chr1	34783564	34783911	348	GR
1370	Chr1	34824049	34824487	439	GR
1371	Chr1	34837076	34837593	518	GR
1372	Chr1	34840552	34840903	352	GR
1373	Chr1	34854716	34855141	426	GR
1374	Chr1	34864696	34865555	860	GR
1375	Chr1	34865638	34866333	696	GR
1376	Chr1	34866390	34866777	388	GR
1377	Chr1	34867368	34867594	227	GR
1378	Chr1	34894232	34895208	977	IR
1379	Chr1	34908214	34909394	1181	IR
1380	Chr1	34911082	34911256	175	IR
1381	Chr1	34939911	34940510	600	IR
1382	Chr1	34950868	34951358	491	IR
1383	Chr1	34962818	34963533	716	IR
1384	Chr1	34963786	34964570	785	IR
1385	Chr1	34980190	34981056	867	TSS
1386	Chr1	34981848	34982473	626	GR
1387	Chr1	34990270	34990716	447	GR
1388	Chr1	35002646	35002972	327	GR
1389	Chr1	35005946	35006371	426	GR
1390	Chr1	35015460	35016525	1066	GR
1391	Chr1	35041757	35042101	345	GR
1392	Chr1	35054391	35055143	753	GR
1393	Chr1	35079702	35080141	440	GR
1394	Chr1	35089734	35090144	411	IR
1395	Chr1	35097054	35097375	322	IR
1396	Chr1	35099494	35099855	362	IR
1397	Chr1	35141234	35141582	349	IR
1398	Chr1	35143212	35143415	204	TSS
1399	Chr1	35143659	35143971	313	TSS
1400	Chr1	35143659	35144304	646	TSS
1401	Chr1	35195852	35196333	482	IR
1402	Chr1	35363502	35363837	336	IR
1403	Chr1	35364238	35364385	148	IR
1404	Chr1	35369630	35370015	386	IR
1405	Chr1	35371148	35371687	540	IR
1406	Chr1	35386662	35387101	440	IR
1407	Chr1	35391110	35391494	385	IR
1408	Chr1	35392414	35392545	132	IR
1409	Chr1	35484097	35484801	705	IR
1410	Chr1	35484758	35485142	385	IR
1411	Chr1	35485443	35485663	221	IR
1412	Chr1	35523573	35524341	769	TSS
1413	Chr1	35598684	35599133	450	GR
1414	Chr1	35598896	35599127	232	GR
1415	Chr1	35717237	35717641	405	GR
1416	Chr1	35765311	35765701	391	IR
1417	Chr1	35825140	35825675	536	GR
1418	Chr1	35825760	35826379	620	GR
1419	Chr1	35827081	35827503	423	GR
1420	Chr1	35837924	35838310	387	GR
1421	Chr1	35838554	35839405	852	GR
1422	Chr1	35859274	35860565	1292	GR
1423	Chr1	35861267	35861391	125	GR
1424	Chr1	35870552	35871297	746	GR
1425	Chr1	35921474	35921812	339	GR
1426	Chr1	35924538	35925821	1284	GR
1427	Chr1	35950244	35951537	1294	GR
1428	Chr1	35951270	35952619	1350	GR
1429	Chr1	35958400	35959373	974	GR
1430	Chr1	35960861	35961055	195	GR
1431	Chr1	35981064	35981390	327	GR
1432	Chr1	35982694	35983042	349	GR
1433	Chr1	36003051	36003509	459	GR
1434	Chr1	36004232	36005191	960	GR
1435	Chr1	36042060	36042384	325	GR
1436	Chr1	36072384	36073407	1024	GR
1437	Chr1	36073121	36073407	287	GR
1438	Chr1	36119204	36119525	322	GR
1439	Chr1	36119849	36120399	551	GR
1440	Chr1	36159949	36160317	369	GR
1441	Chr1	36171577	36171951	375	GR
1442	Chr1	36173589	36173791	203	GR
1443	Chr1	36180774	36181247	474	GR
1444	Chr1	36205557	36205779	223	GR
1445	Chr1	36210787	36210950	164	GR
1446	Chr1	36212782	36213311	530	GR
1447	Chr1	36229693	36230198	506	GR
1448	Chr1	36259664	36260924	1261	GR
1449	Chr1	36279495	36279786	292	TSS
1450	Chr1	36281893	36282587	695	IR
1451	Chr1	36283097	36283375	279	IR
1452	Chr1	36284408	36284976	569	IR
1453	Chr1	36299364	36299731	368	IR
1454	Chr1	36317001	36317351	351	GR
1455	Chr1	36319626	36320140	515	GR
1456	Chr1	36320125	36321031	907	GR
1457	Chr1	36320948	36321535	588	GR
1458	Chr1	36322123	36322531	409	GR
1459	Chr1	36356097	36356497	401	IR
1460	Chr1	36480099	36480421	323	IR
1461	Chr1	36493191	36493631	441	GR
1462	Chr1	36493583	36494257	675	GR
1463	Chr1	36496076	36496425	350	GR
1464	Chr1	36515709	36516705	997	TSS
1465	Chr1	36542093	36542317	225	GR
1466	Chr1	36542930	36543784	855	GR
1467	Chr1	36551512	36552799	1288	GR
1468	Chr1	36553300	36554029	730	GR
1469	Chr1	36573378	36573737	360	GR
1470	Chr1	36576674	36576876	203	GR
1471	Chr1	36600876	36601571	696	GR
1472	Chr1	36604128	36604432	305	GR
1473	Chr1	36620132	36620543	412	GR
1474	Chr1	36620152	36620434	283	GR
1475	Chr1	36726015	36727349	1335	IR
1476	Chr1	36730626	36731027	402	IR
1477	Chr1	36758838	36759325	488	IR
1478	Chr1	36759766	36759900	135	IR
1479	Chr1	36805252	36806652	1401	IR
1480	Chr1	36808070	36808869	800	IR
1481	Chr1	36819539	36820081	543	IR
1482	Chr1	36928442	36928969	528	IR
1483	Chr1	36968404	36968904	501	IR
1484	Chr1	37031245	37032563	1319	IR
1485	Chr1	37054175	37054521	347	IR
1486	Chr1	37099616	37100143	528	IR
1487	Chr1	37142324	37143411	1088	IR
1488	Chr1	37214002	37215569	1568	IR
1489	Chr1	37217087	37217750	664	IR
1490	Chr1	37339708	37340530	823	IR
1491	Chr1	37411837	37412108	272	IR
1492	Chr1	37426782	37427431	650	IR
1493	Chr1	37435113	37436303	1191	IR
1494	Chr1	37436360	37436917	558	IR
1495	Chr1	37535581	37536363	783	TSS
1496	Chr1	37549780	37551520	1741	GR
1497	Chr1	37583115	37583623	509	GR
1498	Chr1	37584064	37584597	534	GR
1499	Chr1	37585926	37586451	526	GR
1500	Chr1	37587285	37587716	432	GR
1501	Chr1	37631862	37632061	200	GR
1502	Chr1	37659162	37659743	582	GR
1503	Chr1	37707752	37708045	294	GR
1504	Chr1	37709870	37710209	340	TSS
1505	Chr1	37750086	37750243	158	GR
1506	Chr1	37750811	37751127	317	GR
1507	Chr1	37755777	37756731	955	GR
1508	Chr1	37801938	37802540	603	IR
1509	Chr1	37832154	37832585	432	IR
1510	Chr1	37864826	37865219	394	IR
1511	Chr1	37870951	37871493	543	GR
1512	Chr1	37871842	37872260	419	GR
1513	Chr1	37885689	37885855	167	GR
1514	Chr1	37905555	37907029	1475	GR
1515	Chr1	37928406	37929101	696	GR
1516	Chr1	37930856	37932173	1318	GR
1517	Chr1	37933127	37933580	454	GR
1518	Chr1	37941178	37941501	324	GR
1519	Chr1	37948183	37948509	327	GR
1520	Chr1	37948533	37949089	557	GR
1521	Chr1	37950063	37950338	276	GR
1522	Chr1	37957457	37957905	449	TSS
1523	Chr1	37957540	37957875	336	TSS
1524	Chr1	37992161	37992518	358	IR
1525	Chr1	37997406	37998819	1414	IR
1526	Chr1	37998768	37999735	968	IR
1527	Chr1	38006086	38006499	414	IR
1528	Chr1	38078073	38078319	247	IR
1529	Chr1	38092252	38093444	1193	IR
1530	Chr1	38093638	38094245	608	IR
1531	Chr1	38094262	38094554	293	IR
1532	Chr1	38097355	38097718	364	TSS
1533	Chr1	38102874	38103653	780	GR
1534	Chr1	38106453	38106982	530	GR
1535	Chr1	38139502	38140036	535	GR
1536	Chr1	38173626	38173939	314	IR
1537	Chr1	38186192	38187261	1070	IR
1538	Chr1	38187798	38188217	420	IR
1539	Chr1	38199752	38201049	1298	IR
1540	Chr1	38201634	38202395	762	IR
1541	Chr1	38204536	38205265	730	IR
1542	Chr1	38212826	38213669	844	IR
1543	Chr1	38222182	38222376	195	IR
1544	Chr1	38223214	38223779	566	IR
1545	Chr1	38239396	38240623	1228	IR
1546	Chr1	38276024	38277403	1380	IR
1547	Chr1	38295772	38296321	550	IR
1548	Chr1	38298712	38299097	386	TSS
1549	Chr1	38300304	38300838	535	TSS
1550	Chr1	38311830	38312210	381	GR
1551	Chr1	38316636	38317127	492	GR
1552	Chr1	38317991	38319027	1037	GR
1553	Chr1	38341783	38342497	715	GR
1554	Chr1	38342402	38343043	642	GR
1555	Chr1	38363754	38364178	425	GR
1556	Chr1	38376198	38377301	1104	GR
1557	Chr1	38426956	38427283	328	GR
1558	Chr1	38429481	38430237	757	GR
1559	Chr1	38435920	38436501	582	GR
1560	Chr1	38437927	38438253	327	GR
1561	Chr1	38440950	38442232	1283	GR
1562	Chr1	38445114	38445530	417	GR
1563	Chr1	38478549	38479116	568	GR
1564	Chr1	38487433	38487602	170	GR
1565	Chr1	38504881	38505469	589	GR
1566	Chr1	38554666	38555688	1023	TSS
1567	Chr1	38556508	38556769	262	TSS
1568	Chr1	38568886	38569718	833	IR
1569	Chr1	38603199	38603878	680	IR
1570	Chr1	38610442	38610831	390	IR
1571	Chr1	38642222	38642328	107	GR
1572	Chr1	38643254	38643711	458	GR
1573	Chr1	38645368	38645540	173	GR
1574	Chr1	38659987	38660829	843	GR
1575	Chr1	38799496	38801051	1556	IR
1576	Chr1	38801370	38801788	419	IR
1577	Chr1	38808000	38808567	568	IR
1578	Chr1	38810458	38811881	1424	IR
1579	Chr1	38843043	38845251	2209	IR
1580	Chr1	38904644	38905360	717	IR
1581	Chr1	38933283	38933448	166	IR
1582	Chr1	38934196	38934684	489	IR
1583	Chr1	38949570	38949995	426	IR
1584	Chr1	38953617	38953795	179	IR
1585	Chr1	38999530	38999993	464	IR
1586	Chr1	39016817	39017138	322	IR
1587	Chr1	39017711	39018269	559	IR
1588	Chr1	39060227	39060607	381	IR
1589	Chr1	39146932	39147303	372	IR
1590	Chr1	39148728	39149355	628	IR
1591	Chr1	39149433	39149901	469	IR
1592	Chr1	39150603	39150895	293	IR
1593	Chr1	39157170	39157581	412	IR
1594	Chr1	39158387	39158640	254	IR
1595	Chr1	39233370	39234273	904	IR
1596	Chr1	39234228	39234637	410	IR
1597	Chr1	39243011	39243308	298	IR
1598	Chr1	39252588	39253007	420	IR
1599	Chr1	39262639	39263365	727	IR
1600	Chr1	39274363	39275091	729	IR
1601	Chr1	39274946	39276091	1146	IR
1602	Chr1	39297298	39297624	327	IR
1603	Chr1	39300965	39301324	360	IR
1604	Chr1	39305828	39306285	458	IR
1605	Chr1	39311972	39312292	321	IR
1606	Chr1	39313586	39314392	807	IR
1607	Chr1	39324230	39325413	1184	IR
1608	Chr1	39392686	39393049	364	IR
1609	Chr1	39402232	39402699	468	IR
1610	Chr1	39403220	39404049	830	IR
1611	Chr1	39426026	39426549	524	IR
1612	Chr1	39427806	39428110	305	IR
1613	Chr1	39428292	39428908	617	IR
1614	Chr1	39460655	39461770	1116	IR
1615	Chr1	39501770	39502104	335	IR
1616	Chr1	39505183	39505848	666	IR
1617	Chr1	39506238	39506853	616	IR
1618	Chr1	39506514	39506853	340	IR
1619	Chr1	39515313	39515641	329	IR
1620	Chr1	39516520	39516913	394	IR
1621	Chr1	39517874	39518437	564	IR
1622	Chr1	39519335	39519806	472	IR
1623	Chr1	39537654	39538171	518	IR
1624	Chr1	39538482	39538857	376	IR
1625	Chr1	39540788	39541332	545	IR
1626	Chr1	39544893	39545619	727	IR
1627	Chr1	39546086	39546468	383	IR
1628	Chr1	39581507	39581733	227	IR
1629	Chr1	39628557	39628835	279	IR
1630	Chr1	39629592	39629991	400	IR
1631	Chr1	39667327	39667509	183	IR
1632	Chr1	39667768	39668237	470	IR
1633	Chr1	39698781	39699279	499	IR
1634	Chr1	39699838	39700279	442	IR
1635	Chr1	39853644	39854724	1081	IR
1636	Chr1	39859570	39860217	648	IR
1637	Chr1	39864238	39864688	451	IR
1638	Chr1	39888393	39889055	663	IR
1639	Chr1	39890468	39890873	406	IR
1640	Chr1	39891181	39891429	249	IR
1641	Chr1	39916357	39916724	368	IR
1642	Chr1	39927422	39928129	708	IR
1643	Chr1	39946019	39946365	347	IR
1644	Chr1	39969162	39970625	1464	IR
1645	Chr1	39974020	39974249	230	IR
1646	Chr1	39976786	39977178	393	IR
1647	Chr1	39980136	39980623	488	IR
1648	Chr1	39982595	39983142	548	IR
1649	Chr1	40009233	40010046	814	IR
1650	Chr1	40011036	40011169	134	IR
1651	Chr1	40020675	40021087	413	IR
1652	Chr1	40022712	40023450	739	IR
1653	Chr1	40028897	40029229	333	IR
1654	Chr1	40045728	40046238	511	IR
1655	Chr1	40047471	40047820	350	IR
1656	Chr1	40051374	40051840	467	IR
1657	Chr1	40055828	40056591	764	IR
1658	Chr1	40126379	40127605	1227	IR
1659	Chr1	40127846	40128183	338	IR
1660	Chr1	40130692	40131339	648	IR
1661	Chr1	40144258	40145481	1224	IR
1662	Chr1	40146099	40146485	387	IR
1663	Chr1	40149290	40149736	447	IR
1664	Chr1	40164011	40164375	365	IR
1665	Chr1	40166507	40166867	361	IR
1666	Chr1	40169262	40169764	503	IR
1667	Chr1	40170258	40170682	425	IR
1668	Chr1	40172021	40172845	825	IR
1669	Chr1	40190268	40190585	318	IR
1670	Chr1	40191265	40191561	297	IR
1671	Chr1	40205977	40206754	778	IR
1672	Chr1	40206708	40207277	570	IR
1673	Chr1	40208070	40208415	346	IR
1674	Chr1	40226918	40227294	377	IR
1675	Chr1	40227891	40228058	168	IR
1676	Chr1	40230018	40230667	650	IR
1677	Chr1	40230810	40231160	351	IR
1678	Chr1	40236382	40236700	319	IR
1679	Chr1	40267906	40268205	300	IR
1680	Chr1	40271080	40271519	440	IR
1681	Chr1	40273349	40273453	105	IR
1682	Chr1	40274214	40274902	689	IR
1683	Chr1	40275500	40275977	478	IR
1684	Chr1	40292742	40293419	678	IR
1685	Chr1	40333687	40333801	115	IR
1686	Chr1	40360226	40360332	107	IR
1687	Chr1	40367058	40367333	276	IR
1688	Chr1	40370143	40370293	151	IR
1689	Chr1	40372237	40373636	1400	IR
1690	Chr1	40374457	40374864	408	IR
1691	Chr1	40375156	40375482	327	IR
1692	Chr1	40378774	40379479	706	IR
1693	Chr1	40420858	40421125	268	TSS
1694	Chr1	40473926	40474561	636	TSS
1695	Chr1	40477281	40477637	357	GR
1696	Chr1	40492691	40492945	255	GR
1697	Chr1	40511272	40512790	1519	GR
1698	Chr1	40531258	40531553	296	GR
1699	Chr1	40548942	40549315	374	GR
1700	Chr1	40552840	40553063	224	GR
1701	Chr1	40592017	40592331	315	GR
1702	Chr1	40662510	40662636	127	GR
1703	Chr1	40675028	40675998	971	GR
1704	Chr1	40677478	40678095	618	GR
1705	Chr1	40685494	40686029	536	GR
1706	Chr1	40764178	40764541	364	TSS
1707	Chr1	40775084	40775470	387	GR
1708	Chr1	40785214	40785530	317	GR
1709	Chr1	40796092	40796841	750	GR
1710	Chr1	40797352	40797832	481	GR
1711	Chr1	40800217	40801283	1067	GR
1712	Chr1	40824024	40824211	188	GR
1713	Chr1	40857565	40857887	323	TSS
1714	Chr1	40858724	40859095	372	TSS
1715	Chr1	40878524	40878988	465	IR
1716	Chr1	40879540	40879658	119	IR
1717	Chr1	40884184	40884734	551	TSS
1718	Chr1	40884690	40887112	2423	TSS
1719	Chr1	40888058	40888267	210	GR
1720	Chr1	40894588	40894860	273	GR
1721	Chr1	40895101	40896014	914	GR
1722	Chr1	40896690	40897089	400	GR
1723	Chr1	40898301	40898615	315	GR
1724	Chr1	40935702	40936340	639	GR
1725	Chr1	40966416	40966643	228	GR
1726	Chr1	40979016	40979417	402	GR
1727	Chr1	41031712	41031933	222	IR
1728	Chr1	41033126	41033597	472	IR
1729	Chr1	41034188	41034743	556	IR
1730	Chr1	41047460	41047741	282	GR
1731	Chr1	41054013	41054743	731	GR
1732	Chr1	41055058	41055545	488	GR
1733	Chr1	41075677	41075983	307	GR
1734	Chr1	41079217	41079428	212	GR
1735	Chr1	41102900	41103628	729	TSS
1736	Chr1	41138082	41139019	938	GR
1737	Chr1	41143558	41144049	492	GR
1738	Chr1	41148473	41149113	641	GR
1739	Chr1	41150659	41151273	615	GR
1740	Chr1	41181220	41181561	342	GR
1741	Chr1	41205852	41206397	546	GR
1742	Chr1	41206779	41207243	465	GR
1743	Chr1	41207698	41208114	417	GR
1744	Chr1	41216532	41217071	540	GR
1745	Chr1	41217696	41218214	519	GR
1746	Chr1	41226946	41227351	406	IR
1747	Chr1	41265280	41265769	490	IR
1748	Chr1	41266142	41266429	288	IR
1749	Chr1	41291737	41292202	466	IR
1750	Chr1	41294164	41294287	124	IR
1751	Chr1	41294516	41295058	543	IR
1752	Chr1	41317220	41317921	702	IR
1753	Chr1	41318311	41318451	141	IR
1754	Chr1	41319164	41319389	226	IR
1755	Chr1	41321996	41322168	173	IR
1756	Chr1	41322300	41322633	334	IR
1757	Chr1	41323606	41323972	367	IR
1758	Chr1	41353182	41353497	316	GR
1759	Chr1	41365942	41366243	302	TSS
1760	Chr1	41449036	41449613	578	IR
1761	Chr1	41487006	41487174	169	IR
1762	Chr1	41502350	41502681	332	IR
1763	Chr1	41526978	41527891	914	GR
1764	Chr1	41560451	41561163	713	GR
1765	Chr1	41561870	41562509	640	GR
1766	Chr1	41568066	41568465	400	GR
1767	Chr1	41609730	41609833	104	IR
1768	Chr1	41669726	41670433	708	IR
1769	Chr1	41670363	41671288	926	IR
1770	Chr1	41680834	41681321	488	IR
1771	Chr1	41682628	41683311	684	IR
1772	Chr1	41695443	41696062	620	IR
1773	Chr1	41696307	41696897	591	IR
1774	Chr1	41697282	41697675	394	IR
1775	Chr1	41738472	41739025	554	IR
1776	Chr1	41738920	41739589	670	IR
1777	Chr1	41739940	41740401	462	IR
1778	Chr1	41742702	41743046	345	IR
1779	Chr1	41744832	41745085	254	IR
1780	Chr1	41770904	41771409	506	IR
1781	Chr1	41852244	41852457	214	IR
1782	Chr1	41852787	41853518	732	IR
1783	Chr1	41854333	41854495	163	IR
1784	Chr1	41869346	41870149	804	TSS
1785	Chr1	41890223	41890575	353	TSS
1786	Chr1	41891645	41893847	2203	TSS
1787	Chr1	41922509	41922819	311	TSS
1788	Chr1	41943996	41944497	502	GR
1789	Chr1	41953127	41953603	477	GR
1790	Chr1	41954322	41954494	173	GR
1791	Chr1	41997117	41997284	168	GR
1792	Chr1	42016972	42017423	452	GR
1793	Chr1	42018231	42018686	456	GR
1794	Chr1	42030420	42030813	394	TSS
1795	Chr1	42110147	42110478	332	TSS
1796	Chr1	42112142	42112588	447	TSS
1797	Chr1	42112618	42113071	454	TSS
1798	Chr1	42134864	42135461	598	GR
1799	Chr1	42140990	42141616	627	IR
1800	Chr1	42175338	42175763	426	GR
1801	Chr1	42176662	42177029	368	GR
1802	Chr1	42178248	42178423	176	GR
1803	Chr1	42179757	42182967	3211	GR
1804	Chr1	42186794	42187159	366	IR
1805	Chr1	42194719	42195059	341	IR
1806	Chr1	42211779	42212154	376	IR
1807	Chr1	42213182	42213640	459	IR
1808	Chr1	42216258	42216663	406	IR
1809	Chr1	42227514	42227974	461	IR
1810	Chr1	42252744	42253580	837	TSS
1811	Chr1	42253644	42254283	640	TSS
1812	Chr1	42254816	42255427	612	TSS
1813	Chr1	42266914	42267128	215	GR
1814	Chr1	42276677	42277061	385	GR
1815	Chr1	42281662	42282247	586	GR
1816	Chr1	42283534	42283937	404	GR
1817	Chr1	42294772	42295105	334	GR
1818	Chr1	42300352	42301121	770	GR
1819	Chr1	42302858	42303289	432	GR
1820	Chr1	42303034	42303214	181	GR
1821	Chr1	42305533	42305887	355	GR
1822	Chr1	42329290	42329705	416	GR
1823	Chr1	42330560	42331143	584	GR
1824	Chr1	42334394	42334784	391	GR
1825	Chr1	42335706	42335989	284	GR
1826	Chr1	42358368	42358545	178	GR
1827	Chr1	42358671	42359162	492	GR
1828	Chr1	42362682	42362869	188	GR
1829	Chr1	42363587	42364002	416	GR
1830	Chr1	42366143	42366342	200	GR
1831	Chr1	42366432	42366817	386	GR
1832	Chr1	42433921	42434278	358	GR
1833	Chr1	42434340	42434637	298	GR
1834	Chr1	42435422	42435741	320	GR
1835	Chr1	42439656	42440079	424	GR
1836	Chr1	42441847	42442071	225	TSS
1837	Chr1	42453159	42453349	191	IR
1838	Chr1	42488090	42488876	787	IR
1839	Chr1	42489228	42489649	422	IR
1840	Chr1	42494681	42495008	328	IR
1841	Chr1	42495792	42496750	959	IR
1842	Chr1	42689714	42690043	330	TSS
1843	Chr1	42690664	42691362	699	TSS
1844	Chr1	42699854	42700155	302	GR
1845	Chr1	42707480	42707599	120	GR
1846	Chr1	42785522	42785824	303	GR
1847	Chr1	42789547	42789645	99	GR
1848	Chr1	42790028	42790622	595	GR
1849	Chr1	42791152	42791563	412	GR
1850	Chr1	42794348	42795051	704	GR
1851	Chr1	42811738	42812625	888	GR
1852	Chr1	42831624	42832385	762	IR
1853	Chr1	42873039	42873342	304	IR
1854	Chr1	42890300	42890593	294	TSS
1855	Chr1	42891167	42891569	403	TSS
1856	Chr1	42891528	42892545	1018	TSS
1857	Chr1	42896694	42897559	866	GR
1858	Chr1	42897756	42898267	512	GR
1859	Chr1	42905094	42905679	586	GR
1860	Chr1	42911338	42911661	324	GR
1861	Chr1	42914048	42914589	542	GR
1862	Chr1	42928403	42929051	649	GR
1863	Chr1	42937907	42938663	757	GR
1864	Chr1	42939564	42940743	1180	GR
1865	Chr1	42944806	42945124	319	GR
1866	Chr1	42982137	42982832	696	IR
1867	Chr1	42996306	42996726	421	GR
1868	Chr1	43000094	43000283	190	GR
1869	Chr1	43000768	43000980	213	GR
1870	Chr1	43004162	43004519	358	GR
1871	Chr1	43007068	43007717	650	GR
1872	Chr1	43010635	43010956	322	GR
1873	Chr1	43015137	43015509	373	GR
1874	Chr1	43017443	43017733	291	GR
1875	Chr1	43017857	43018039	183	GR
1876	Chr1	43025953	43026400	448	GR
1877	Chr1	43035960	43036297	338	GR
1878	Chr1	43037632	43038335	704	GR
1879	Chr1	43073372	43073714	343	GR
1880	Chr1	43080321	43080829	509	GR
1881	Chr1	43095348	43096106	759	TSS
1882	Chr1	43096453	43096751	299	TSS
1883	Chr1	43097196	43097429	234	TSS
1884	Chr1	43133232	43133784	553	IR
1885	Chr1	43142636	43142882	247	IR
1886	Chr1	43143127	43144137	1011	IR
1887	Chr1	43144774	43145002	229	IR
1888	Chr1	43166135	43166710	576	GR
1889	Chr1	43170034	43171014	981	GR
1890	Chr1	43173586	43173983	398	GR
1891	Chr1	43178442	43178949	508	GR
1892	Chr1	43178498	43178729	232	GR
1893	Chr1	43179574	43179796	223	GR
1894	Chr1	43204268	43204911	644	GR
1895	Chr1	43208362	43208494	133	GR
1896	Chr1	43223148	43223747	600	GR
1897	Chr1	43270076	43270225	150	GR
1898	Chr1	43277468	43278027	560	GR
1899	Chr1	43278280	43278623	344	GR
1900	Chr1	43283237	43284059	823	GR
1901	Chr1	43297958	43298492	535	GR
1902	Chr1	43298669	43298995	327	GR
1903	Chr1	43308450	43308894	445	GR
1904	Chr1	43334003	43334158	156	GR
1905	Chr1	43348706	43349059	354	GR
1906	Chr1	43353209	43353376	168	GR
1907	Chr1	43382608	43382992	385	GR
1908	Chr1	43399259	43399479	221	GR
1909	Chr1	43402230	43402741	512	GR
1910	Chr1	43411908	43412088	181	GR
1911	Chr1	43421656	43421974	319	GR
1912	Chr1	43427716	43427845	130	GR
1913	Chr1	43432231	43432495	265	GR
1914	Chr1	43471624	43472693	1070	GR
1915	Chr1	43473495	43473843	349	GR
1916	Chr1	43496560	43496861	302	GR
1917	Chr1	43539179	43539575	397	GR
1918	Chr1	43601450	43601857	408	GR
1919	Chr1	43602659	43603489	831	GR
1920	Chr1	43607346	43608208	863	GR
1921	Chr1	43610864	43611263	400	GR
1922	Chr1	43696218	43696593	376	GR
1923	Chr1	43696892	43697113	222	GR
1924	Chr1	43721243	43721853	611	GR
1925	Chr1	43743125	43743566	442	GR
1926	Chr1	43785939	43786331	393	GR
1927	Chr1	43812407	43812855	449	GR
1928	Chr1	43813314	43814007	694	GR
1929	Chr1	43819924	43820217	294	GR
1930	Chr1	43820498	43821771	1274	GR
1931	Chr1	43822468	43822949	482	GR
1932	Chr1	43824980	43825597	618	GR
1933	Chr1	43844645	43845181	537	GR
1934	Chr1	43846135	43846305	171	GR
1935	Chr1	43866762	43867053	292	GR
1936	Chr1	43901734	43902391	658	GR
1937	Chr1	43917031	43917858	828	GR
1938	Chr1	43918047	43918413	367	GR
1939	Chr1	43940301	43940661	361	GR
1940	Chr1	43955884	43956239	356	GR
1941	Chr1	43988576	43989087	512	GR
1942	Chr1	43989557	43989768	212	GR
1943	Chr1	44011669	44012131	463	GR
1944	Chr1	44059232	44059957	726	GR
1945	Chr1	44073060	44073715	656	GR
1946	Chr1	44074520	44074823	304	GR
1947	Chr1	44112928	44113226	299	GR
1948	Chr1	44126162	44126703	542	GR
1949	Chr1	44134185	44134471	287	GR
1950	Chr1	44138686	44139271	586	GR
1951	Chr1	44144794	44145008	215	GR
1952	Chr1	44211575	44212500	926	GR
1953	Chr1	44214263	44214775	513	GR
1954	Chr1	44278882	44279580	699	GR
1955	Chr1	44327366	44327670	305	GR
1956	Chr1	44372996	44373249	254	TSS
1957	Chr1	44374141	44374494	354	TSS
1958	Chr1	44374710	44375275	566	TSS
1959	Chr1	44424412	44424558	147	GR
1960	Chr1	44425332	44426069	738	GR
1961	Chr1	44445814	44446478	665	GR
1962	Chr1	44446423	44447253	831	GR
1963	Chr1	44448926	44449259	334	GR
1964	Chr1	44449872	44450473	602	GR
1965	Chr1	44471670	44472445	776	GR
1966	Chr1	44473566	44473904	339	GR
1967	Chr1	44497460	44498069	610	GR
1968	Chr1	44498423	44498977	555	GR
1969	Chr1	44498928	44499631	704	GR
1970	Chr1	44509488	44510750	1263	GR
1971	Chr1	44530850	44531185	336	GR
1972	Chr1	44535251	44535722	472	GR
1973	Chr1	44546999	44547393	395	GR
1974	Chr1	44560988	44562073	1086	GR
1975	Chr1	44562456	44562818	363	GR
1976	Chr1	44582688	44582997	310	GR
1977	Chr1	44649418	44649837	420	GR
1978	Chr1	44710852	44711190	339	GR
1979	Chr1	44724956	44725228	273	GR
1980	Chr1	44725292	44725523	232	GR
1981	Chr1	44731951	44732297	347	GR
1982	Chr1	44733448	44734333	886	GR
1983	Chr1	44738200	44738569	370	GR
1984	Chr1	44739044	44739349	306	GR
1985	Chr1	44758976	44759627	652	GR
1986	Chr1	44830058	44830527	470	GR
1987	Chr1	44830644	44831195	552	GR
1988	Chr1	44835469	44836024	556	GR
1989	Chr1	44837262	44837404	143	IR
1990	Chr1	44857106	44857379	274	IR
1991	Chr1	44867634	44867805	172	IR
1992	Chr1	44894627	44894977	351	IR
1993	Chr1	44904054	44904167	114	IR
1994	Chr1	44905235	44905530	296	IR
1995	Chr1	44920135	44921114	980	TSS
1996	Chr1	44923529	44924085	557	TSS
[truncated: 119,482 more rows]

## Sheet: Ts2 toposite
Table S1: Genomic position of toposites
Genomic Regions: IR, intergenic region; GR, genic region; TSS, TSS zone.
Ts2 toposite ID	Chromosome	Chromosome position		Toposite length (bp)	Genomic Region
		Start	End
1	Chr1	11136	11513	378	IR
2	Chr1	16045	16557	513	IR
3	Chr1	18192	18693	502	IR
4	Chr1	20501	21129	629	IR
5	Chr1	22458	22721	264	IR
6	Chr1	28612	29051	440	IR
7	Chr1	29728	30153	426	IR
8	Chr1	29751	29985	235	IR
9	Chr1	31112	31425	314	IR
10	Chr1	32465	32774	310	IR
11	Chr1	58638	59391	754	IR
12	Chr1	59370	59738	369	IR
13	Chr1	60224	60712	489	IR
14	Chr1	60983	61305	323	IR
15	Chr1	61581	61849	269	IR
16	Chr1	63250	63705	456	IR
17	Chr1	64581	64948	368	IR
18	Chr1	69765	70151	387	IR
19	Chr1	92498	93304	807	IR
20	Chr1	101856	101978	123	IR
21	Chr1	102414	102653	240	IR
22	Chr1	103622	104003	382	IR
23	Chr1	103978	104779	802	IR
24	Chr1	105233	105711	479	IR
25	Chr1	114120	115125	1006	IR
26	Chr1	115430	115849	420	IR
27	Chr1	116532	116918	387	IR
28	Chr1	125526	126059	534	IR
29	Chr1	134752	135055	304	IR
30	Chr1	137208	137621	414	IR
31	Chr1	141194	141746	553	IR
32	Chr1	143335	143925	591	IR
33	Chr1	146960	147536	577	IR
34	Chr1	147566	148157	592	IR
35	Chr1	151064	151679	616	IR
36	Chr1	151664	151967	304	IR
37	Chr1	152186	152709	524	IR
38	Chr1	155432	156469	1038	IR
39	Chr1	166676	167013	338	IR
40	Chr1	170626	171025	400	IR
41	Chr1	173003	173494	492	IR
42	Chr1	173582	173991	410	IR
43	Chr1	179609	180011	403	IR
44	Chr1	187883	188416	534	IR
45	Chr1	193625	194371	747	IR
46	Chr1	195462	196159	698	IR
47	Chr1	198085	198429	345	IR
48	Chr1	200924	201615	692	IR
49	Chr1	214358	215303	946	IR
50	Chr1	217258	217712	455	IR
51	Chr1	217275	217403	129	IR
52	Chr1	222827	223357	531	IR
53	Chr1	223154	223335	182	IR
54	Chr1	226638	226971	334	IR
55	Chr1	231857	232203	347	IR
56	Chr1	234484	235108	625	IR
57	Chr1	236111	236741	631	IR
58	Chr1	237565	237988	424	IR
59	Chr1	246166	246457	292	IR
60	Chr1	266830	267191	362	IR
61	Chr1	271926	272375	450	IR
62	Chr1	271926	272499	574	IR
63	Chr1	274080	274500	421	IR
64	Chr1	275738	276309	572	IR
65	Chr1	290771	291705	935	IR
66	Chr1	319247	319541	295	IR
67	Chr1	335101	335869	769	IR
68	Chr1	365375	365775	401	IR
69	Chr1	384267	384484	218	IR
70	Chr1	435833	436285	453	IR
71	Chr1	438776	439189	414	IR
72	Chr1	439881	440468	588	IR
73	Chr1	454364	454689	326	IR
74	Chr1	504562	505140	579	IR
75	Chr1	507851	508284	434	IR
76	Chr1	510342	510681	340	IR
77	Chr1	510906	511098	193	IR
78	Chr1	514028	514489	462	IR
79	Chr1	515964	516583	620	IR
80	Chr1	516766	517226	461	IR
81	Chr1	517478	517811	334	IR
82	Chr1	520170	520737	568	IR
83	Chr1	523068	523734	667	IR
84	Chr1	523522	523734	213	IR
85	Chr1	524395	524935	541	IR
86	Chr1	527006	527413	408	IR
87	Chr1	529506	530335	830	IR
88	Chr1	529655	529813	159	IR
89	Chr1	532632	533014	383	IR
90	Chr1	537484	538088	605	IR
91	Chr1	541952	542119	168	IR
92	Chr1	542737	543207	471	IR
93	Chr1	547734	547959	226	IR
94	Chr1	549473	549758	286	IR
95	Chr1	552939	553207	269	IR
96	Chr1	553976	554500	525	IR
97	Chr1	553998	554673	676	IR
98	Chr1	557128	557388	261	IR
99	Chr1	558092	558423	332	IR
100	Chr1	562276	562631	356	IR
101	Chr1	562720	563547	828	IR
102	Chr1	566772	567117	346	IR
103	Chr1	568022	568499	478	IR
104	Chr1	568538	569022	485	IR
105	Chr1	578721	579213	493	IR
106	Chr1	579534	579809	276	IR
107	Chr1	583367	583658	292	IR
108	Chr1	584030	584355	326	IR
109	Chr1	584761	585609	849	IR
110	Chr1	585704	586263	560	IR
111	Chr1	586791	587183	393	IR
112	Chr1	587154	587845	692	IR
113	Chr1	588852	589343	492	IR
114	Chr1	589960	590127	168	IR
115	Chr1	590566	591053	488	IR
116	Chr1	591974	592419	446	IR
117	Chr1	592795	592973	179	IR
118	Chr1	594288	594698	411	IR
119	Chr1	594735	595229	495	IR
120	Chr1	599489	600077	589	IR
121	Chr1	602453	602551	99	IR
122	Chr1	604284	605014	731	IR
123	Chr1	606970	607322	353	IR
124	Chr1	607598	608395	798	IR
125	Chr1	608542	609209	668	IR
126	Chr1	609262	609865	604	IR
127	Chr1	610455	610883	429	IR
128	Chr1	612360	612562	203	IR
129	Chr1	612926	613427	502	IR
130	Chr1	614887	615371	485	IR
131	Chr1	616204	616772	569	IR
132	Chr1	617702	618571	870	IR
133	Chr1	620956	621231	276	IR
134	Chr1	624247	624631	385	IR
135	Chr1	625474	625839	366	IR
136	Chr1	626813	627253	441	IR
137	Chr1	627678	628215	538	IR
138	Chr1	631504	631949	446	IR
139	Chr1	634764	635665	902	IR
140	Chr1	636872	637699	828	IR
141	Chr1	636937	637250	314	IR
142	Chr1	639062	639324	263	IR
143	Chr1	640772	641171	400	IR
144	Chr1	641480	641912	433	IR
145	Chr1	642711	643108	398	IR
146	Chr1	643136	643699	564	IR
147	Chr1	643282	643699	418	IR
148	Chr1	645205	645536	332	IR
149	Chr1	646530	647035	506	IR
150	Chr1	647627	648271	645	IR
151	Chr1	649617	649773	157	IR
152	Chr1	650884	651637	754	IR
153	Chr1	652007	652349	343	IR
154	Chr1	655971	656359	389	IR
155	Chr1	656583	657476	894	IR
156	Chr1	657758	658153	396	IR
157	Chr1	665312	666035	724	IR
158	Chr1	667519	667903	385	IR
159	Chr1	667583	667934	352	IR
160	Chr1	668446	668675	230	IR
161	Chr1	668705	669177	473	IR
162	Chr1	670360	671043	684	IR
163	Chr1	672565	672991	427	IR
164	Chr1	673019	673997	979	IR
165	Chr1	675114	675500	387	IR
166	Chr1	675943	677044	1102	IR
167	Chr1	677134	677609	476	IR
168	Chr1	677170	677640	471	IR
169	Chr1	679762	679888	127	IR
170	Chr1	681364	681678	315	IR
171	Chr1	681662	682211	550	IR
172	Chr1	682499	682879	381	IR
173	Chr1	683862	684455	594	IR
174	Chr1	686116	686267	152	IR
175	Chr1	687149	687644	496	IR
176	Chr1	687152	687644	493	IR
177	Chr1	688656	688791	136	IR
178	Chr1	689801	690256	456	IR
179	Chr1	690582	691064	483	IR
180	Chr1	692099	692294	196	IR
181	Chr1	694198	694667	470	IR
182	Chr1	694597	694805	209	IR
183	Chr1	695204	695503	300	IR
184	Chr1	706850	707138	289	IR
185	Chr1	710246	710718	473	IR
186	Chr1	710378	710750	373	IR
187	Chr1	711160	711645	486	IR
188	Chr1	713382	713682	301	IR
189	Chr1	714306	714590	285	IR
190	Chr1	715272	715743	472	IR
191	Chr1	715948	716590	643	IR
192	Chr1	718897	719255	359	IR
193	Chr1	720074	720748	675	IR
194	Chr1	720626	721375	750	IR
195	Chr1	723470	723843	374	IR
196	Chr1	724359	724763	405	IR
197	Chr1	729300	729731	432	IR
198	Chr1	730002	730335	334	IR
199	Chr1	731370	732154	785	IR
200	Chr1	732270	732415	146	IR
201	Chr1	756947	757647	701	IR
202	Chr1	757592	757903	312	IR
203	Chr1	763847	764449	603	IR
204	Chr1	764396	764773	378	IR
205	Chr1	765479	765608	130	IR
206	Chr1	766285	766733	449	IR
207	Chr1	808502	808818	317	IR
208	Chr1	808506	808888	383	IR
209	Chr1	829236	829455	220	IR
210	Chr1	839744	840120	377	IR
211	Chr1	892786	893310	525	IR
212	Chr1	904395	904997	603	IR
213	Chr1	913047	913380	334	IR
214	Chr1	914462	914817	356	IR
215	Chr1	936363	936559	197	IR
216	Chr1	947109	947482	374	IR
217	Chr1	949727	950290	564	IR
218	Chr1	950845	951293	449	IR
219	Chr1	954770	955145	376	IR
220	Chr1	967894	968253	360	IR
221	Chr1	970301	970694	394	IR
222	Chr1	971041	971444	404	IR
223	Chr1	976690	977228	539	IR
224	Chr1	990014	990713	700	IR
225	Chr1	996377	997241	865	IR
226	Chr1	997958	998266	309	IR
227	Chr1	1011449	1011673	225	IR
228	Chr1	1011887	1012362	476	IR
229	Chr1	1014617	1014783	167	IR
230	Chr1	1015252	1015575	324	IR
231	Chr1	1017301	1017815	515	IR
232	Chr1	1017307	1017549	243	IR
233	Chr1	1020716	1020913	198	IR
234	Chr1	1022065	1022551	487	IR
235	Chr1	1033696	1034129	434	IR
236	Chr1	1048454	1048918	465	IR
237	Chr1	1064764	1065207	444	IR
238	Chr1	1066652	1067309	658	IR
239	Chr1	1075430	1075644	215	IR
240	Chr1	1076028	1076548	521	IR
241	Chr1	1077334	1077754	421	IR
242	Chr1	1116664	1117282	619	IR
243	Chr1	1121667	1121839	173	IR
244	Chr1	1125363	1125770	408	IR
245	Chr1	1126574	1127061	488	IR
246	Chr1	1128720	1129180	461	IR
247	Chr1	1130845	1131236	392	IR
248	Chr1	1132253	1133115	863	IR
249	Chr1	1134589	1134973	385	IR
250	Chr1	1135512	1135921	410	IR
251	Chr1	1136906	1137463	558	IR
252	Chr1	1138209	1138511	303	IR
253	Chr1	1140080	1140800	721	IR
254	Chr1	1142923	1143655	733	IR
255	Chr1	1143725	1144096	372	IR
256	Chr1	1144445	1144791	347	IR
257	Chr1	1145673	1146061	389	IR
258	Chr1	1149159	1149627	469	IR
259	Chr1	1152592	1152945	354	IR
260	Chr1	1154349	1154663	315	IR
261	Chr1	1155316	1155883	568	IR
262	Chr1	1159043	1159419	377	IR
263	Chr1	1160964	1161917	954	IR
264	Chr1	1163854	1164203	350	IR
265	Chr1	1164615	1165129	515	IR
266	Chr1	1165508	1166303	796	IR
267	Chr1	1167302	1167746	445	IR
268	Chr1	1173035	1173330	296	IR
269	Chr1	1173768	1174025	258	IR
270	Chr1	1175793	1176263	471	IR
271	Chr1	1176399	1177508	1110	IR
272	Chr1	1178148	1178489	342	IR
273	Chr1	1179224	1179451	228	IR
274	Chr1	1182508	1183133	626	IR
275	Chr1	1184474	1184809	336	IR
276	Chr1	1188392	1188543	152	IR
277	Chr1	1189118	1189381	264	IR
278	Chr1	1209939	1210193	255	IR
279	Chr1	1210910	1211766	857	IR
280	Chr1	1223851	1224325	475	IR
281	Chr1	1229416	1229741	326	IR
282	Chr1	1258694	1259234	541	IR
283	Chr1	1309693	1310633	941	IR
284	Chr1	1309704	1310125	422	IR
285	Chr1	1310678	1311033	356	IR
286	Chr1	1310756	1310963	208	IR
287	Chr1	1318343	1318753	411	IR
288	Chr1	1326941	1327814	874	IR
289	Chr1	1329253	1330183	931	IR
290	Chr1	1373591	1374100	510	IR
291	Chr1	1399904	1400207	304	IR
292	Chr1	1414408	1415144	737	GR
293	Chr1	1417626	1417965	340	TSS
294	Chr1	1418890	1419343	454	TSS
295	Chr1	1421040	1421403	364	TSS
296	Chr1	1425654	1426349	696	IR
297	Chr1	1431587	1432155	569	IR
298	Chr1	1436080	1436648	569	IR
299	Chr1	1451172	1451358	187	IR
300	Chr1	1451896	1452288	393	IR
301	Chr1	1453670	1454323	654	IR
302	Chr1	1453791	1453968	178	IR
303	Chr1	1454844	1455333	490	IR
304	Chr1	1456334	1456635	302	IR
305	Chr1	1464459	1464987	529	IR
306	Chr1	1467676	1468085	410	IR
307	Chr1	1470252	1470799	548	IR
308	Chr1	1471652	1471886	235	IR
309	Chr1	1480460	1480627	168	IR
310	Chr1	1495580	1495948	369	IR
311	Chr1	1520024	1520258	235	IR
312	Chr1	1532412	1532781	370	IR
313	Chr1	1539593	1540116	524	IR
314	Chr1	1542763	1542911	149	IR
315	Chr1	1557136	1557515	380	IR
316	Chr1	1577787	1578405	619	IR
317	Chr1	1578715	1578911	197	IR
318	Chr1	1578715	1579099	385	IR
319	Chr1	1579653	1579991	339	IR
320	Chr1	1583526	1583709	184	IR
321	Chr1	1607854	1608513	660	IR
322	Chr1	1627048	1627443	396	IR
323	Chr1	1635237	1635624	388	IR
324	Chr1	1676627	1676945	319	IR
325	Chr1	1679654	1680020	367	IR
326	Chr1	1681416	1681680	265	IR
327	Chr1	1795796	1796439	644	IR
328	Chr1	1914844	1915147	304	IR
329	Chr1	1915964	1916315	352	IR
330	Chr1	1922741	1923321	581	IR
331	Chr1	1967746	1968256	511	IR
332	Chr1	1968738	1969091	354	IR
333	Chr1	1973383	1973715	333	IR
334	Chr1	1974720	1975221	502	IR
335	Chr1	1975975	1976331	357	IR
336	Chr1	1976933	1977298	366	IR
337	Chr1	1983914	1984348	435	IR
338	Chr1	1989603	1990027	425	IR
339	Chr1	1997208	1997552	345	IR
340	Chr1	2070039	2070557	519	IR
341	Chr1	2231282	2231608	327	IR
342	Chr1	2419528	2419754	227	GR
343	Chr1	2556252	2556590	339	IR
344	Chr1	2634297	2634526	230	IR
345	Chr1	2671014	2671416	403	IR
346	Chr1	2847887	2848279	393	IR
347	Chr1	2958389	2958721	333	GR
348	Chr1	3193003	3193233	231	IR
349	Chr1	3220993	3221531	539	IR
350	Chr1	3225550	3225987	438	IR
351	Chr1	3385660	3385974	315	GR
352	Chr1	3500657	3500806	150	IR
353	Chr1	3518506	3519169	664	IR
354	Chr1	3565929	3566272	344	IR
355	Chr1	3918838	3919175	338	IR
356	Chr1	3988218	3988559	342	IR
357	Chr1	3989262	3989450	189	IR
358	Chr1	4020329	4020743	415	IR
359	Chr1	4083353	4083690	338	IR
360	Chr1	4118948	4119326	379	IR
361	Chr1	4185264	4185612	349	IR
362	Chr1	4242092	4242471	380	IR
363	Chr1	4266169	4266781	613	IR
364	Chr1	4519778	4520234	457	GR
365	Chr1	4568752	4569229	478	GR
366	Chr1	4687670	4688141	472	IR
367	Chr1	4761400	4761944	545	IR
368	Chr1	4778393	4778755	363	IR
369	Chr1	4804218	4804649	432	IR
370	Chr1	4814155	4814685	531	IR
371	Chr1	4930342	4930605	264	IR
372	Chr1	4941866	4942232	367	IR
373	Chr1	5103812	5104360	549	GR
374	Chr1	5220252	5221170	919	IR
375	Chr1	5251806	5252551	746	IR
376	Chr1	5421050	5421625	576	GR
377	Chr1	5482245	5482805	561	GR
378	Chr1	5484014	5484158	145	GR
379	Chr1	5624729	5624937	209	GR
380	Chr1	5655698	5655906	209	GR
381	Chr1	5759690	5759997	308	IR
382	Chr1	5794196	5794339	144	IR
383	Chr1	5888263	5888891	629	GR
384	Chr1	5910856	5911455	600	GR
385	Chr1	5912355	5912818	464	GR
386	Chr1	5977054	5977417	364	GR
387	Chr1	6044277	6044697	421	IR
388	Chr1	6056528	6056693	166	GR
389	Chr1	6073257	6073938	682	GR
390	Chr1	6132248	6132549	302	GR
391	Chr1	6140877	6141274	398	GR
392	Chr1	6149334	6149897	564	GR
393	Chr1	6173526	6173883	358	IR
394	Chr1	6178086	6178437	352	IR
395	Chr1	6195256	6195593	338	IR
396	Chr1	6234644	6235043	400	IR
397	Chr1	6277902	6278027	126	IR
398	Chr1	6281531	6281717	187	IR
399	Chr1	6375947	6376271	325	IR
400	Chr1	6434808	6435333	526	IR
401	Chr1	6440252	6440561	310	IR
402	Chr1	6464776	6465123	348	IR
403	Chr1	6597576	6597881	306	IR
404	Chr1	6628181	6628600	420	IR
405	Chr1	6689200	6689509	310	IR
406	Chr1	6691045	6691286	242	IR
407	Chr1	6731376	6731948	573	IR
408	Chr1	6821768	6821925	158	IR
409	Chr1	6885385	6885536	152	IR
410	Chr1	6911499	6911860	362	IR
411	Chr1	7054388	7054781	394	IR
412	Chr1	7157656	7157795	140	GR
413	Chr1	7332616	7333020	405	GR
414	Chr1	7361914	7362064	151	GR
415	Chr1	7494979	7495712	734	GR
416	Chr1	7500414	7500575	162	GR
417	Chr1	7878532	7878692	161	IR
418	Chr1	8034140	8034635	496	GR
419	Chr1	8111228	8111597	370	IR
420	Chr1	8179502	8180058	557	IR
421	Chr1	8208103	8208395	293	IR
422	Chr1	8571332	8571461	130	GR
423	Chr1	8638520	8638839	320	GR
424	Chr1	8654663	8655139	477	GR
425	Chr1	8724263	8725261	999	IR
426	Chr1	9268831	9268929	99	IR
427	Chr1	9392180	9392342	163	GR
428	Chr1	9609882	9610047	166	IR
429	Chr1	9653394	9653574	181	IR
430	Chr1	9692214	9692451	238	IR
431	Chr1	9698353	9699060	708	IR
432	Chr1	9714252	9714629	378	IR
433	Chr1	9716362	9716551	190	IR
434	Chr1	9741107	9741497	391	IR
435	Chr1	9743229	9743368	140	IR
436	Chr1	9805277	9805981	705	IR
437	Chr1	9841274	9841518	245	IR
438	Chr1	9973266	9973795	530	IR
439	Chr1	10224501	10224789	289	IR
440	Chr1	10255984	10256313	330	IR
441	Chr1	10309729	10310105	377	IR
442	Chr1	10329268	10329648	381	IR
443	Chr1	10359748	10359992	245	IR
444	Chr1	10375192	10375538	347	IR
445	Chr1	10410008	10410417	410	IR
446	Chr1	10458209	10458514	306	IR
447	Chr1	10504168	10504577	410	IR
448	Chr1	10612954	10613283	330	IR
449	Chr1	10667690	10668487	798	IR
450	Chr1	10695744	10696419	676	IR
451	Chr1	10733819	10734012	194	IR
452	Chr1	10814096	10814545	450	IR
453	Chr1	10855833	10856053	221	IR
454	Chr1	10870056	10870232	177	IR
455	Chr1	10870383	10870615	233	IR
456	Chr1	10886872	10887018	147	IR
457	Chr1	10938312	10938865	554	IR
458	Chr1	10943904	10944103	200	IR
459	Chr1	10998040	10998533	494	IR
460	Chr1	11007516	11007972	457	IR
461	Chr1	11068457	11068797	341	IR
462	Chr1	11219956	11220813	858	IR
463	Chr1	11224480	11224863	384	IR
464	Chr1	11313874	11314108	235	IR
465	Chr1	11317862	11318194	333	IR
466	Chr1	11419830	11420213	384	IR
467	Chr1	11430114	11430453	340	IR
468	Chr1	11472840	11472941	102	IR
469	Chr1	11520972	11521349	378	IR
470	Chr1	11625445	11625750	306	IR
471	Chr1	11644595	11645105	511	IR
472	Chr1	11673759	11674159	401	IR
473	Chr1	11683127	11683587	461	IR
474	Chr1	11727098	11727436	339	IR
475	Chr1	11741697	11741936	240	IR
476	Chr1	11846888	11847237	350	IR
477	Chr1	11865190	11865340	151	IR
478	Chr1	11884856	11885293	438	IR
479	Chr1	11913758	11914012	255	IR
480	Chr1	11933852	11934229	378	IR
481	Chr1	11940607	11940714	108	IR
482	Chr1	11964857	11965260	404	IR
483	Chr1	12004696	12005136	441	IR
484	Chr1	12163782	12164677	896	IR
485	Chr1	12235235	12235594	360	IR
486	Chr1	12237616	12238124	509	IR
487	Chr1	12239208	12239630	423	IR
488	Chr1	12259414	12259794	381	IR
489	Chr1	12278504	12278723	220	IR
490	Chr1	12399430	12399611	182	IR
491	Chr1	12402648	12402855	208	IR
492	Chr1	12406416	12406543	128	IR
493	Chr1	12422007	12422390	384	IR
494	Chr1	12603379	12603899	521	IR
495	Chr1	12606224	12606897	674	IR
496	Chr1	12690329	12690615	287	IR
497	Chr1	12691060	12691391	332	IR
498	Chr1	13008252	13008603	352	IR
499	Chr1	13010226	13010565	340	IR
500	Chr1	13177102	13177514	413	GR
501	Chr1	13191724	13192413	690	GR
502	Chr1	13271561	13271927	367	GR
503	Chr1	13451297	13451584	288	IR
504	Chr1	13648784	13649019	236	IR
505	Chr1	13770715	13771005	291	GR
506	Chr1	13786727	13787254	528	GR
507	Chr1	13855412	13855541	130	IR
508	Chr1	13876134	13876439	306	IR
509	Chr1	13901748	13902125	378	IR
510	Chr1	13919366	13919962	597	IR
511	Chr1	13922696	13922863	168	IR
512	Chr1	13923940	13924067	128	IR
513	Chr1	13958877	13959208	332	IR
514	Chr1	13971308	13971612	305	IR
515	Chr1	13988924	13989101	178	IR
516	Chr1	14007957	14008055	99	IR
517	Chr1	14032235	14032526	292	IR
518	Chr1	14071076	14071392	317	IR
519	Chr1	14258502	14258887	386	IR
520	Chr1	14608717	14608987	271	IR
521	Chr1	14614218	14614527	310	IR
522	Chr1	14653340	14653702	363	IR
523	Chr1	14832550	14832696	147	IR
524	Chr1	14834338	14834783	446	IR
525	Chr1	14974302	14974827	526	GR
526	Chr1	15065877	15066261	385	IR
527	Chr1	15165544	15166325	782	IR
528	Chr1	15327644	15327960	317	GR
529	Chr1	15580392	15580531	140	IR
530	Chr1	15686168	15686489	322	IR
531	Chr1	15765646	15766139	494	GR
532	Chr1	15854877	15855288	412	GR
533	Chr1	16022908	16023203	296	IR
534	Chr1	16112260	16112656	397	IR
535	Chr1	16248007	16248375	369	IR
536	Chr1	16382654	16382983	330	GR
537	Chr1	16383404	16383586	183	GR
538	Chr1	16387397	16387865	469	GR
539	Chr1	16411273	16411627	355	GR
540	Chr1	16531610	16531884	275	IR
541	Chr1	16533383	16533528	146	IR
542	Chr1	16607101	16607439	339	IR
543	Chr1	16726667	16727033	367	GR
544	Chr1	16782066	16782659	594	IR
545	Chr1	16809011	16809227	217	IR
546	Chr1	16864614	16864866	253	IR
547	Chr1	16914544	16914901	358	IR
548	Chr1	16966664	16966963	300	IR
549	Chr1	17006889	17007051	163	IR
550	Chr1	17175572	17175883	312	IR
551	Chr1	17193652	17194327	676	IR
552	Chr1	17227547	17228001	455	IR
553	Chr1	17231102	17231373	272	IR
554	Chr1	17239218	17239443	226	IR
555	Chr1	17351228	17351340	113	GR
556	Chr1	17398137	17398467	331	GR
557	Chr1	17417167	17417431	265	GR
558	Chr1	17567775	17568285	511	GR
559	Chr1	17585536	17585985	450	GR
560	Chr1	17790877	17791777	901	IR
561	Chr1	17840827	17841177	351	IR
562	Chr1	17864982	17865686	705	IR
563	Chr1	17874183	17874665	483	IR
564	Chr1	17900385	17900629	245	IR
565	Chr1	18080844	18081052	209	IR
566	Chr1	18086233	18086656	424	IR
567	Chr1	18093419	18093795	377	IR
568	Chr1	18103320	18103647	328	IR
569	Chr1	18224552	18225207	656	GR
570	Chr1	18226714	18227324	611	GR
571	Chr1	18370393	18370700	308	GR
572	Chr1	18413776	18413896	121	GR
573	Chr1	18417440	18417545	106	GR
574	Chr1	18476427	18476544	118	GR
575	Chr1	18532816	18532949	134	GR
576	Chr1	18542300	18542482	183	GR
577	Chr1	18757763	18758140	378	GR
578	Chr1	18840287	18840762	476	GR
579	Chr1	18889835	18890208	374	IR
580	Chr1	18897693	18898182	490	IR
581	Chr1	18934821	18935422	602	IR
582	Chr1	18962585	18963193	609	IR
583	Chr1	19048851	19049205	355	GR
584	Chr1	19113459	19113806	348	GR
585	Chr1	19122377	19122783	407	IR
586	Chr1	19212746	19213202	457	IR
587	Chr1	19312622	19313211	590	IR
588	Chr1	19326503	19326718	216	IR
589	Chr1	19404881	19405465	585	IR
590	Chr1	19406307	19406689	383	IR
591	Chr1	19477048	19477401	354	GR
592	Chr1	19483102	19483327	226	GR
593	Chr1	19592334	19592665	332	GR
594	Chr1	19799063	19799400	338	GR
595	Chr1	19834954	19835088	135	GR
596	Chr1	19845100	19845227	128	GR
597	Chr1	19864428	19864842	415	GR
598	Chr1	19883132	19883595	464	IR
599	Chr1	19884090	19884445	356	IR
600	Chr1	19968672	19969135	464	IR
601	Chr1	19993501	19993853	353	IR
602	Chr1	20015514	20015997	484	IR
603	Chr1	20016594	20016955	362	IR
604	Chr1	20172284	20172571	288	TSS
605	Chr1	20181021	20181177	157	IR
606	Chr1	20268738	20269063	326	IR
607	Chr1	20270796	20271535	740	IR
608	Chr1	20283386	20283812	427	IR
609	Chr1	20420553	20420867	315	GR
610	Chr1	20474916	20475319	404	GR
611	Chr1	20577796	20578203	408	GR
612	Chr1	20593252	20593534	283	GR
613	Chr1	20608839	20609297	459	GR
614	Chr1	20633296	20633701	406	GR
615	Chr1	20660074	20660687	614	GR
616	Chr1	20801798	20801921	124	IR
617	Chr1	20804506	20804927	422	IR
618	Chr1	20813128	20813398	271	IR
619	Chr1	21047108	21047415	308	GR
620	Chr1	21082459	21082774	316	IR
621	Chr1	21248086	21248954	869	GR
622	Chr1	21485581	21485889	309	IR
623	Chr1	21487979	21488433	455	IR
624	Chr1	21488002	21488428	427	IR
625	Chr1	21536654	21537183	530	IR
626	Chr1	21805828	21806263	436	IR
627	Chr1	21808725	21809239	515	IR
628	Chr1	21809699	21810158	460	IR
629	Chr1	21899563	21899661	99	IR
630	Chr1	21931995	21932389	395	IR
631	Chr1	21953262	21954004	743	IR
632	Chr1	21955956	21956345	390	IR
633	Chr1	21958884	21959342	459	IR
634	Chr1	22026501	22026902	402	IR
635	Chr1	22057752	22058093	342	IR
636	Chr1	22057757	22058156	400	IR
637	Chr1	22107830	22108599	770	IR
638	Chr1	22290662	22291007	346	IR
639	Chr1	22311930	22312490	561	IR
640	Chr1	22332755	22333077	323	IR
641	Chr1	22361373	22361751	379	IR
642	Chr1	22432534	22432917	384	IR
643	Chr1	22473808	22474128	321	IR
644	Chr1	22540088	22540724	637	IR
645	Chr1	22560380	22560815	436	IR
646	Chr1	22582773	22583212	440	IR
647	Chr1	22593812	22594260	449	IR
648	Chr1	22595212	22595701	490	IR
649	Chr1	22678758	22678979	222	IR
650	Chr1	22695378	22695769	392	IR
651	Chr1	22699470	22699846	377	IR
652	Chr1	22705642	22705989	348	IR
653	Chr1	22869452	22870063	612	GR
654	Chr1	22895782	22896105	324	GR
655	Chr1	22978034	22978836	803	IR
656	Chr1	22992367	22992606	240	IR
657	Chr1	23042862	23043137	276	IR
658	Chr1	23067778	23068061	284	IR
659	Chr1	23102523	23102678	156	IR
660	Chr1	23120002	23121120	1119	IR
661	Chr1	23176763	23177019	257	IR
662	Chr1	23182256	23182593	338	IR
663	Chr1	23234812	23235340	529	IR
664	Chr1	23245136	23245483	348	IR
665	Chr1	23412788	23412927	140	IR
666	Chr1	23450710	23451131	422	IR
667	Chr1	23752462	23752609	148	IR
668	Chr1	23824534	23824908	375	IR
669	Chr1	23859034	23859271	238	IR
670	Chr1	23861318	23861655	338	IR
671	Chr1	24221906	24222365	460	IR
672	Chr1	24222716	24223031	316	IR
673	Chr1	24234803	24235125	323	IR
674	Chr1	24254933	24255368	436	IR
675	Chr1	24467308	24467642	335	IR
676	Chr1	24514350	24514699	350	IR
677	Chr1	24524568	24525071	504	GR
678	Chr1	24525562	24526270	709	GR
679	Chr1	24532705	24532966	262	GR
680	Chr1	24542744	24542928	185	GR
681	Chr1	24580926	24581259	334	GR
682	Chr1	24730192	24730553	362	GR
683	Chr1	24777090	24777197	108	GR
684	Chr1	24819730	24819836	107	GR
685	Chr1	24880602	24880907	306	GR
686	Chr1	24930084	24930603	520	GR
687	Chr1	25056280	25056692	413	IR
688	Chr1	25056330	25056697	368	IR
689	Chr1	25064795	25065303	509	IR
690	Chr1	25086377	25087085	709	IR
691	Chr1	25118576	25119074	499	IR
692	Chr1	25160666	25160795	130	IR
693	Chr1	25330677	25331141	465	GR
694	Chr1	25426001	25426127	127	GR
695	Chr1	25506531	25506892	362	GR
696	Chr1	25536146	25536468	323	GR
697	Chr1	25773252	25773596	345	GR
698	Chr1	25814392	25814602	211	GR
699	Chr1	25819752	25820174	423	GR
700	Chr1	25984824	25985467	644	GR
701	Chr1	26115433	26115752	320	GR
702	Chr1	26344816	26345499	684	GR
703	Chr1	26413782	26414363	582	GR
704	Chr1	26446271	26446923	653	GR
705	Chr1	26447985	26448402	418	GR
706	Chr1	26461804	26462179	376	GR
707	Chr1	26470018	26470215	198	GR
708	Chr1	26492823	26493144	322	IR
709	Chr1	26539454	26539815	362	IR
710	Chr1	26756374	26756783	410	IR
711	Chr1	26760382	26760842	461	IR
712	Chr1	27022769	27023241	473	IR
713	Chr1	27125423	27125552	130	IR
714	Chr1	27153353	27153712	360	IR
715	Chr1	27218627	27218936	310	IR
716	Chr1	27346048	27346638	591	IR
717	Chr1	27523286	27523811	526	IR
718	Chr1	27831381	27831741	361	IR
719	Chr1	27890486	27890672	187	IR
720	Chr1	27895140	27895441	302	IR
721	Chr1	27971385	27971776	392	IR
722	Chr1	28062356	28062626	271	IR
723	Chr1	28067636	28067997	362	IR
724	Chr1	28074418	28074857	440	IR
725	Chr1	28233877	28234444	568	IR
726	Chr1	28265944	28266237	294	IR
727	Chr1	28348083	28348381	299	IR
728	Chr1	28468703	28468935	233	IR
729	Chr1	28540435	28540721	287	IR
730	Chr1	28602628	28602907	280	IR
731	Chr1	28678666	28678881	216	IR
732	Chr1	28733042	28733992	951	IR
733	Chr1	28827810	28828052	243	IR
734	Chr1	28832542	28832818	277	IR
735	Chr1	28850248	28850679	432	IR
736	Chr1	28942900	28943212	313	IR
737	Chr1	29356089	29356441	353	IR
738	Chr1	29368106	29368285	180	IR
739	Chr1	29377252	29377474	223	IR
740	Chr1	29395896	29396087	192	IR
741	Chr1	29463314	29463779	466	GR
742	Chr1	29504112	29504454	343	IR
743	Chr1	29545151	29545743	593	IR
744	Chr1	29643434	29643659	226	IR
745	Chr1	29818877	29819707	831	GR
746	Chr1	29858955	29859373	419	GR
747	Chr1	29860511	29860847	337	GR
748	Chr1	29995523	29995641	119	IR
749	Chr1	30017714	30018262	549	IR
750	Chr1	30120055	30120434	380	GR
751	Chr1	30121267	30121581	315	GR
752	Chr1	30159968	30160311	344	GR
753	Chr1	30791232	30791673	442	IR
754	Chr1	30792174	30792354	181	IR
755	Chr1	30798536	30798822	287	IR
756	Chr1	30804188	30804765	578	IR
757	Chr1	30810006	30810140	135	IR
758	Chr1	30810132	30810739	608	IR
759	Chr1	30810729	30811262	534	IR
760	Chr1	30817627	30818062	436	IR
761	Chr1	30828248	30829209	962	IR
762	Chr1	30832806	30833052	247	IR
763	Chr1	30834830	30835060	231	IR
764	Chr1	30894801	30895105	305	IR
765	Chr1	30900369	30900591	223	IR
766	Chr1	30911330	30911954	625	IR
767	Chr1	30911463	30911709	247	IR
768	Chr1	30912002	30912491	490	IR
769	Chr1	30962789	30963236	448	IR
770	Chr1	30964952	30965454	503	IR
771	Chr1	30966572	30966878	307	IR
772	Chr1	30981650	30981976	327	IR
773	Chr1	30988614	30988795	182	IR
774	Chr1	30990265	30990635	371	IR
775	Chr1	30992837	30993427	591	IR
776	Chr1	31011550	31012034	485	IR
777	Chr1	31012616	31012801	186	IR
778	Chr1	31021057	31021204	148	IR
779	Chr1	31022254	31022644	391	IR
780	Chr1	31026210	31026892	683	IR
781	Chr1	31026978	31027315	338	IR
782	Chr1	31061289	31061803	515	IR
783	Chr1	31067179	31067660	482	IR
784	Chr1	31068194	31068571	378	IR
785	Chr1	31069898	31070636	739	IR
786	Chr1	31070694	31070973	280	IR
787	Chr1	31071390	31071793	404	IR
788	Chr1	31074252	31075049	798	IR
789	Chr1	31079348	31079727	380	IR
790	Chr1	31091838	31092199	362	IR
791	Chr1	31093909	31094357	449	IR
792	Chr1	31094044	31094331	288	IR
793	Chr1	31102887	31103407	521	IR
794	Chr1	31105950	31106805	856	IR
795	Chr1	31108115	31108561	447	IR
796	Chr1	31113902	31114383	482	IR
797	Chr1	31124093	31124431	339	IR
798	Chr1	31124358	31125182	825	IR
799	Chr1	31125720	31126875	1156	IR
800	Chr1	31125771	31126032	262	IR
801	Chr1	31127996	31128621	626	IR
802	Chr1	31141084	31141284	201	IR
803	Chr1	31148008	31148587	580	IR
804	Chr1	31151693	31151920	228	IR
805	Chr1	31154654	31154979	326	IR
806	Chr1	31163909	31164383	475	IR
807	Chr1	31170252	31171050	799	IR
808	Chr1	31171656	31172518	863	IR
809	Chr1	31174343	31174558	216	IR
810	Chr1	31181411	31181629	219	IR
811	Chr1	31181554	31181673	120	IR
812	Chr1	31188673	31189325	653	IR
813	Chr1	31189683	31190086	404	IR
814	Chr1	31191782	31192195	414	IR
815	Chr1	31195188	31195499	312	IR
816	Chr1	31196195	31196726	532	IR
817	Chr1	31198194	31198503	310	IR
818	Chr1	31215806	31216046	241	IR
819	Chr1	31222336	31223124	789	IR
820	Chr1	31229888	31230253	366	IR
821	Chr1	31235934	31236318	385	IR
822	Chr1	31236088	31236419	332	IR
823	Chr1	31248736	31249311	576	IR
824	Chr1	31252633	31253121	489	IR
825	Chr1	31256662	31257114	453	IR
826	Chr1	31257519	31258159	641	IR
827	Chr1	31260253	31260485	233	IR
828	Chr1	31264092	31264756	665	IR
829	Chr1	31265412	31265792	381	IR
830	Chr1	31265413	31265792	380	IR
831	Chr1	31267330	31267564	235	IR
832	Chr1	31269204	31269588	385	IR
833	Chr1	31273574	31273727	154	IR
834	Chr1	31282344	31282787	444	IR
835	Chr1	31286830	31287503	674	IR
836	Chr1	31291263	31291547	285	IR
837	Chr1	31291627	31292754	1128	IR
838	Chr1	31296006	31296301	296	IR
839	Chr1	31297566	31297933	368	IR
840	Chr1	31297885	31298539	655	IR
841	Chr1	31299491	31300386	896	IR
842	Chr1	31301723	31301827	105	IR
843	Chr1	31304617	31304799	183	IR
844	Chr1	31311018	31311570	553	IR
845	Chr1	31312648	31313045	398	IR
846	Chr1	31410305	31410480	176	IR
847	Chr1	31417372	31417537	166	IR
848	Chr1	31418213	31418647	435	IR
849	Chr1	31422202	31422876	675	IR
850	Chr1	31423797	31424111	315	IR
851	Chr1	31423871	31424067	197	IR
852	Chr1	31430116	31430531	416	IR
853	Chr1	31432958	31433188	231	IR
854	Chr1	31437556	31437826	271	IR
855	Chr1	31454182	31454487	306	IR
856	Chr1	31460882	31461286	405	IR
857	Chr1	31462658	31463055	398	IR
858	Chr1	31467177	31467987	811	IR
859	Chr1	31468716	31469093	378	IR
860	Chr1	31469605	31469914	310	IR
861	Chr1	31470635	31470733	99	IR
862	Chr1	31473258	31473814	557	IR
863	Chr1	31475914	31476508	595	IR
864	Chr1	31476716	31477008	293	IR
865	Chr1	31478026	31478465	440	IR
866	Chr1	31481286	31481820	535	IR
867	Chr1	31483892	31484266	375	IR
868	Chr1	31486967	31487319	353	IR
869	Chr1	31489836	31490106	271	IR
870	Chr1	31490856	31491243	388	IR
871	Chr1	31508232	31508588	357	IR
872	Chr1	31512166	31513247	1082	IR
873	Chr1	31512201	31512479	279	IR
874	Chr1	31518751	31519558	808	IR
875	Chr1	31521344	31521691	348	IR
876	Chr1	31526970	31527617	648	IR
877	Chr1	31536821	31537031	211	IR
878	Chr1	31536877	31537333	457	IR
879	Chr1	31544725	31544945	221	IR
880	Chr1	31562178	31562560	383	IR
881	Chr1	31582458	31582822	365	IR
882	Chr1	31587007	31587665	659	IR
883	Chr1	31596310	31596535	226	IR
884	Chr1	31627438	31627837	400	IR
885	Chr1	31638785	31639339	555	IR
886	Chr1	31665463	31665763	301	IR
887	Chr1	31678680	31679157	478	IR
888	Chr1	31697047	31697255	209	IR
889	Chr1	31716541	31717070	530	IR
890	Chr1	31716795	31717070	276	IR
891	Chr1	31721432	31722000	569	IR
892	Chr1	31724734	31725292	559	IR
893	Chr1	31730524	31731363	840	IR
894	Chr1	31735569	31736229	661	IR
895	Chr1	31737274	31737575	302	IR
896	Chr1	31743627	31744538	912	IR
897	Chr1	31823971	31824410	440	IR
898	Chr1	31826587	31826877	291	IR
899	Chr1	31831964	31832829	866	IR
900	Chr1	31833123	31833483	361	IR
901	Chr1	31836884	31837525	642	IR
902	Chr1	31844610	31845169	560	IR
903	Chr1	31934207	31934377	171	IR
904	Chr1	31949548	31949917	370	IR
905	Chr1	31964790	31965021	232	IR
906	Chr1	31966925	31967675	751	IR
907	Chr1	31971997	31972181	185	IR
908	Chr1	31973191	31973567	377	IR
909	Chr1	31976342	31977097	756	IR
910	Chr1	31994357	31994714	358	IR
911	Chr1	31996110	31996537	428	IR
912	Chr1	31997020	31997969	950	IR
913	Chr1	32000682	32001033	352	IR
914	Chr1	32003802	32004296	495	IR
915	Chr1	32019588	32020193	606	IR
916	Chr1	32020759	32021064	306	IR
917	Chr1	32025296	32026129	834	IR
918	Chr1	32026051	32026390	340	IR
919	Chr1	32028602	32029129	528	IR
920	Chr1	32039419	32039621	203	IR
921	Chr1	32043188	32043765	578	IR
922	Chr1	32064938	32065256	319	IR
923	Chr1	32069581	32069949	369	IR
924	Chr1	32092981	32093156	176	IR
925	Chr1	32100006	32100323	318	IR
926	Chr1	32105802	32106350	549	IR
927	Chr1	32220133	32220693	561	IR
928	Chr1	32223839	32224221	383	IR
929	Chr1	32226072	32226459	388	IR
930	Chr1	32226877	32227285	409	IR
931	Chr1	32226887	32227286	400	IR
932	Chr1	32228175	32228520	346	IR
933	Chr1	32229606	32230158	553	IR
934	Chr1	32230934	32231390	457	IR
935	Chr1	32231414	32232242	829	IR
936	Chr1	32235497	32235859	363	IR
937	Chr1	32236876	32237413	538	IR
938	Chr1	32237378	32237897	520	IR
939	Chr1	32238959	32239607	649	IR
940	Chr1	32242761	32243408	648	IR
941	Chr1	32246416	32246693	278	IR
942	Chr1	32258652	32259216	565	IR
943	Chr1	32259311	32259943	633	IR
944	Chr1	32262097	32262489	393	IR
945	Chr1	32277627	32278044	418	IR
946	Chr1	32290990	32291329	340	IR
947	Chr1	32307004	32307341	338	IR
948	Chr1	32318914	32319483	570	IR
949	Chr1	32319149	32319399	251	IR
950	Chr1	32322284	32322621	338	IR
951	Chr1	32331560	32331899	340	IR
952	Chr1	32412114	32412531	418	IR
953	Chr1	32426724	32427323	600	IR
954	Chr1	32465240	32465660	421	IR
955	Chr1	32469729	32470301	573	IR
956	Chr1	32507228	32507661	434	IR
957	Chr1	32508323	32508825	503	IR
958	Chr1	32540638	32541003	366	IR
959	Chr1	32541098	32541371	274	IR
960	Chr1	32561917	32562677	761	IR
961	Chr1	32566597	32566738	142	IR
962	Chr1	32567323	32567709	387	IR
963	Chr1	32567856	32568261	406	IR
964	Chr1	32589972	32590777	806	IR
965	Chr1	32596494	32596930	437	IR
966	Chr1	32606695	32607102	408	IR
967	Chr1	32615812	32616097	286	IR
968	Chr1	32628242	32629007	766	IR
969	Chr1	32672504	32673203	700	IR
970	Chr1	32701094	32701534	441	IR
971	Chr1	32703444	32703740	297	IR
972	Chr1	32706648	32706876	229	IR
973	Chr1	32710209	32710578	370	IR
974	Chr1	32711989	32712141	153	IR
975	Chr1	32730377	32730866	490	IR
976	Chr1	32738512	32738933	422	IR
977	Chr1	32741627	32741987	361	IR
978	Chr1	32750552	32750863	312	IR
979	Chr1	32756127	32756618	492	IR
980	Chr1	32792783	32793139	357	IR
981	Chr1	32808896	32809593	698	IR
982	Chr1	32818078	32818193	116	IR
983	Chr1	32834341	32834737	397	IR
984	Chr1	32837454	32838013	560	IR
985	Chr1	32838109	32838523	415	IR
986	Chr1	32850432	32850617	186	IR
987	Chr1	32865057	32865521	465	IR
988	Chr1	32882936	32883419	484	IR
989	Chr1	32885278	32886097	820	IR
990	Chr1	32889701	32890082	382	IR
991	Chr1	32905392	32905734	343	IR
992	Chr1	32920277	32920666	390	IR
993	Chr1	32939170	32939655	486	IR
994	Chr1	32961877	32962842	966	IR
995	Chr1	32962716	32962842	127	IR
996	Chr1	32967892	32968384	493	IR
997	Chr1	32980504	32980871	368	IR
998	Chr1	32982927	32983097	171	IR
999	Chr1	32983627	32983949	323	IR
1000	Chr1	32984752	32985471	720	IR
1001	Chr1	32989294	32989729	436	IR
1002	Chr1	32994821	32995077	257	IR
1003	Chr1	32997412	32997750	339	IR
1004	Chr1	33001270	33001884	615	IR
1005	Chr1	33009819	33010314	496	IR
1006	Chr1	33029308	33029736	429	IR
1007	Chr1	33030408	33030920	513	IR
1008	Chr1	33030900	33031625	726	IR
1009	Chr1	33035774	33036113	340	IR
1010	Chr1	33070627	33071058	432	IR
1011	Chr1	33073641	33074248	608	IR
1012	Chr1	33095868	33096265	398	IR
1013	Chr1	33102746	33103059	314	IR
1014	Chr1	33115978	33116400	423	IR
1015	Chr1	33122016	33122495	480	IR
1016	Chr1	33132879	33133216	338	IR
1017	Chr1	33136235	33136452	218	IR
1018	Chr1	33136823	33137511	689	IR
1019	Chr1	33138394	33138783	390	IR
1020	Chr1	33139247	33139566	320	IR
1021	Chr1	33146808	33147127	320	IR
1022	Chr1	33148136	33148636	501	IR
1023	Chr1	33154502	33154893	392	IR
1024	Chr1	33158260	33158643	384	IR
1025	Chr1	33161492	33161884	393	IR
1026	Chr1	33173883	33174705	823	IR
1027	Chr1	33175281	33175704	424	IR
1028	Chr1	33180552	33180920	369	IR
1029	Chr1	33185278	33185721	444	IR
1030	Chr1	33186616	33186969	354	IR
1031	Chr1	33187083	33187870	788	IR
1032	Chr1	33187554	33187777	224	IR
1033	Chr1	33192958	33193481	524	IR
1034	Chr1	33196330	33196708	379	IR
1035	Chr1	33197728	33198120	393	IR
1036	Chr1	33198968	33199377	410	IR
1037	Chr1	33199630	33199773	144	IR
1038	Chr1	33200218	33200882	665	IR
1039	Chr1	33203884	33204121	238	IR
1040	Chr1	33204850	33205365	516	IR
1041	Chr1	33205839	33206152	314	IR
1042	Chr1	33216648	33217365	718	IR
1043	Chr1	33216686	33216959	274	IR
1044	Chr1	33217568	33218083	516	IR
1045	Chr1	33218197	33218911	715	IR
1046	Chr1	33224959	33225348	390	IR
1047	Chr1	33232982	33233493	512	IR
1048	Chr1	33234194	33234359	166	IR
1049	Chr1	33273168	33273618	451	IR
1050	Chr1	33297897	33298395	499	IR
1051	Chr1	33309008	33309445	438	IR
1052	Chr1	33313526	33313899	374	IR
1053	Chr1	33316484	33316870	387	IR
1054	Chr1	33325193	33325661	469	IR
1055	Chr1	33331279	33331593	315	IR
1056	Chr1	33352256	33352778	523	IR
1057	Chr1	33363259	33363982	724	IR
1058	Chr1	33377275	33378009	735	IR
1059	Chr1	33383567	33383879	313	IR
1060	Chr1	33391026	33391377	352	IR
1061	Chr1	33406824	33407076	253	IR
1062	Chr1	33412246	33412622	377	IR
1063	Chr1	33415838	33416288	451	IR
1064	Chr1	33431304	33432128	825	IR
1065	Chr1	33437830	33438098	269	IR
1066	Chr1	33485437	33485903	467	IR
1067	Chr1	33490802	33491085	284	IR
1068	Chr1	33496035	33496555	521	IR
1069	Chr1	33500011	33500434	424	IR
1070	Chr1	33516659	33517050	392	IR
1071	Chr1	33519487	33520085	599	IR
1072	Chr1	33522931	33523073	143	IR
1073	Chr1	33524517	33524873	357	IR
1074	Chr1	33579579	33579979	401	IR
1075	Chr1	33587752	33588181	430	IR
1076	Chr1	33589250	33590079	830	IR
1077	Chr1	33592387	33592791	405	IR
1078	Chr1	33594108	33594404	297	IR
1079	Chr1	33595042	33595530	489	IR
1080	Chr1	33613945	33614375	431	IR
1081	Chr1	33615228	33615839	612	IR
1082	Chr1	33622661	33622983	323	IR
1083	Chr1	33628451	33628749	299	IR
1084	Chr1	33629404	33629769	366	IR
1085	Chr1	33635524	33636301	778	IR
1086	Chr1	33657754	33658115	362	IR
1087	Chr1	33664190	33664742	553	IR
1088	Chr1	33667252	33668143	892	IR
1089	Chr1	33697904	33698332	429	IR
1090	Chr1	33705243	33705746	504	IR
1091	Chr1	33708478	33708827	350	IR
1092	Chr1	33716450	33716659	210	IR
1093	Chr1	33717880	33718225	346	IR
1094	Chr1	33726136	33726472	337	IR
1095	Chr1	33731162	33731995	834	IR
1096	Chr1	33740370	33740699	330	IR
1097	Chr1	33787285	33787529	245	IR
1098	Chr1	33801384	33801771	388	IR
1099	Chr1	33822762	33823119	358	IR
1100	Chr1	33828929	33829186	258	IR
1101	Chr1	33976995	33977479	485	IR
1102	Chr1	34020548	34021005	458	GR
1103	Chr1	34024252	34024821	570	GR
1104	Chr1	34068472	34068830	359	GR
1105	Chr1	34100170	34100724	555	GR
1106	Chr1	34185805	34186176	372	IR
1107	Chr1	34236402	34237299	898	IR
1108	Chr1	34276001	34276216	216	IR
1109	Chr1	34280752	34281151	400	IR
1110	Chr1	34315012	34315283	272	IR
1111	Chr1	34340853	34341251	399	IR
1112	Chr1	34365073	34365418	346	IR
1113	Chr1	34367975	34368107	133	IR
1114	Chr1	34458144	34458819	676	GR
1115	Chr1	34539870	34540359	490	GR
1116	Chr1	35101331	35101771	441	IR
1117	Chr1	35136252	35137246	995	IR
1118	Chr1	35178647	35179080	434	IR
1119	Chr1	35227986	35228163	178	TSS
1120	Chr1	35322147	35322379	233	IR
1121	Chr1	35334458	35334683	226	IR
1122	Chr1	35392514	35392853	340	IR
1123	Chr1	35571408	35571823	416	GR
1124	Chr1	35679222	35679394	173	GR
1125	Chr1	35988297	35988648	352	GR
1126	Chr1	36019378	36019725	348	GR
1127	Chr1	36197329	36197510	182	GR
1128	Chr1	36205244	36205491	248	GR
1129	Chr1	36220507	36221023	517	GR
1130	Chr1	36226273	36226506	234	GR
1131	Chr1	36583940	36584339	400	GR
1132	Chr1	36594070	36594215	146	GR
1133	Chr1	36597374	36597514	141	GR
1134	Chr1	36632139	36632851	713	IR
1135	Chr1	36773196	36773640	445	IR
1136	Chr1	36858830	36859251	422	IR
1137	Chr1	36941717	36942036	320	IR
1138	Chr1	37005246	37005491	246	IR
1139	Chr1	37027213	37027439	227	IR
1140	Chr1	37030370	37030942	573	IR
1141	Chr1	37112052	37112377	326	IR
1142	Chr1	37192408	37192808	401	IR
1143	Chr1	37252360	37252690	331	IR
1144	Chr1	37268369	37268964	596	IR
1145	Chr1	37296716	37297028	313	IR
1146	Chr1	37357117	37357625	509	IR
1147	Chr1	37388796	37389061	266	IR
1148	Chr1	37396516	37397117	602	IR
1149	Chr1	37397784	37398135	352	IR
1150	Chr1	37438706	37438983	278	IR
1151	Chr1	37442314	37442780	467	IR
1152	Chr1	37471963	37472329	367	IR
1153	Chr1	37476438	37476868	431	IR
1154	Chr1	37486188	37486543	356	IR
1155	Chr1	37559920	37560063	144	GR
1156	Chr1	37562240	37562585	346	GR
1157	Chr1	37739720	37740099	380	GR
1158	Chr1	37763640	37764135	496	GR
1159	Chr1	37806862	37807550	689	IR
1160	Chr1	37914311	37914674	364	GR
1161	Chr1	38017540	38017843	304	IR
1162	Chr1	38143578	38143976	399	GR
1163	Chr1	38147088	38147461	374	GR
1164	Chr1	38163977	38164447	471	GR
1165	Chr1	38228390	38228678	289	IR
1166	Chr1	38230990	38231371	382	IR
1167	Chr1	38320269	38320718	450	GR
1168	Chr1	38357909	38358381	473	GR
1169	Chr1	38364384	38364716	333	GR
1170	Chr1	38391300	38391531	232	GR
1171	Chr1	38454473	38454575	103	GR
1172	Chr1	38475264	38475789	526	GR
1173	Chr1	38552836	38553165	330	GR
1174	Chr1	38586877	38587237	361	IR
1175	Chr1	38663531	38664019	489	GR
1176	Chr1	38670031	38670398	368	GR
1177	Chr1	38873081	38873483	403	IR
1178	Chr1	39198852	39199035	184	IR
1179	Chr1	39381636	39381952	317	IR
1180	Chr1	39440470	39440899	430	IR
1181	Chr1	39813732	39814093	362	IR
1182	Chr1	39870844	39871371	528	IR
1183	Chr1	39887628	39887963	336	IR
1184	Chr1	39897828	39898229	402	IR
1185	Chr1	40068244	40068629	386	IR
1186	Chr1	40313130	40313513	384	IR
1187	Chr1	40460787	40461065	279	IR
1188	Chr1	40461209	40461374	166	IR
1189	Chr1	40657232	40657626	395	GR
1190	Chr1	40965930	40966341	412	GR
1191	Chr1	41011236	41011829	594	GR
1192	Chr1	41019239	41019446	208	IR
1193	Chr1	41342738	41343132	395	GR
1194	Chr1	41346632	41346969	338	GR
1195	Chr1	41401028	41401284	257	IR
1196	Chr1	41570656	41570948	293	GR
1197	Chr1	41616631	41617029	399	IR
1198	Chr1	41848576	41848987	412	IR
1199	Chr1	41937423	41937954	532	GR
1200	Chr1	41970172	41970447	276	GR
1201	Chr1	41979483	41979918	436	GR
1202	Chr1	41984226	41984686	461	GR
1203	Chr1	41997319	41997623	305	GR
1204	Chr1	42001661	42002027	367	GR
1205	Chr1	42014054	42014417	364	GR
1206	Chr1	42027833	42027999	167	GR
1207	Chr1	42034961	42035322	362	GR
1208	Chr1	42035684	42036467	784	GR
1209	Chr1	42036706	42037352	647	GR
1210	Chr1	42047608	42047951	344	GR
1211	Chr1	42065773	42066152	380	GR
1212	Chr1	42079429	42079743	315	GR
1213	Chr1	42079574	42079787	214	GR
1214	Chr1	42083525	42083694	170	GR
1215	Chr1	42102816	42103350	535	GR
1216	Chr1	42103043	42103350	308	GR
1217	Chr1	42114762	42115109	348	GR
1218	Chr1	42775560	42775959	400	GR
1219	Chr1	42847112	42847441	330	IR
1220	Chr1	42886008	42886236	229	IR
1221	Chr1	42919202	42919568	367	GR
1222	Chr1	42963444	42963835	392	GR
1223	Chr1	43214023	43214195	173	GR
1224	Chr1	43351512	43352047	536	GR
1225	Chr1	43502711	43502912	202	GR
1226	Chr1	43570200	43570536	337	GR
1227	Chr1	43671568	43671793	226	GR
1228	Chr1	43979045	43979282	238	GR
1229	Chr1	44006466	44006620	155	GR
1230	Chr1	44053475	44053950	476	GR
1231	Chr1	44155136	44155389	254	GR
1232	Chr1	44319795	44320069	275	GR
1233	Chr1	44375308	44375756	449	TSS
1234	Chr1	44747501	44747684	184	GR
1235	Chr1	45205249	45205439	191	IR
1236	Chr1	45219908	45220069	162	IR
1237	Chr1	45333676	45334002	327	IR
1238	Chr1	45435040	45435209	170	IR
1239	Chr1	45470891	45471237	347	IR
1240	Chr1	45478024	45478518	495	IR
1241	Chr1	45502630	45503018	389	IR
1242	Chr1	45562293	45562749	457	IR
1243	Chr1	45563216	45563643	428	IR
1244	Chr1	45673193	45673527	335	IR
1245	Chr1	45715127	45715816	690	IR
1246	Chr1	45731225	45731467	243	IR
1247	Chr1	45786492	45786806	315	IR
1248	Chr1	45792446	45793079	634	IR
1249	Chr1	45865202	45865955	754	IR
1250	Chr1	46181608	46182130	523	IR
1251	Chr1	46257384	46257725	342	IR
1252	Chr1	46485209	46485369	161	GR
1253	Chr1	46500163	46500529	367	GR
1254	Chr1	46689128	46689613	486	IR
1255	Chr1	46701778	46702161	384	IR
1256	Chr1	46860479	46860638	160	IR
1257	Chr1	47112472	47112653	182	IR
1258	Chr1	47201956	47202483	528	GR
1259	Chr1	47267312	47267784	473	IR
1260	Chr1	47282608	47282747	140	IR
1261	Chr1	47293332	47293743	412	IR
1262	Chr1	47566944	47567721	778	IR
1263	Chr1	47569793	47570201	409	IR
1264	Chr1	47575849	47576210	362	IR
1265	Chr1	47577596	47578218	623	IR
1266	Chr1	47602348	47602565	218	GR
1267	Chr1	47729296	47729689	394	IR
1268	Chr1	47732173	47732513	341	IR
1269	Chr1	47733328	47733649	322	IR
1270	Chr1	47733718	47734162	445	IR
1271	Chr1	47734767	47735242	476	IR
1272	Chr1	47735759	47736552	794	IR
1273	Chr1	47737836	47738407	572	IR
1274	Chr1	47742518	47742634	117	IR
1275	Chr1	47745129	47745554	426	IR
1276	Chr1	47750750	47751030	281	IR
1277	Chr1	47753446	47753601	156	IR
1278	Chr1	47755269	47755600	332	IR
1279	Chr1	47760255	47760623	369	IR
1280	Chr1	47767812	47768190	379	IR
1281	Chr1	47768348	47768726	379	IR
1282	Chr1	47769187	47769501	315	IR
1283	Chr1	47770592	47770959	368	IR
1284	Chr1	47772002	47772435	434	IR
1285	Chr1	47774134	47774539	406	IR
1286	Chr1	47779967	47780370	404	IR
1287	Chr1	47782921	47783300	380	IR
1288	Chr1	47784095	47784674	580	IR
1289	Chr1	47793995	47794403	409	IR
1290	Chr1	47794618	47795110	493	IR
1291	Chr1	47795496	47795966	471	IR
1292	Chr1	47807476	47807711	236	IR
1293	Chr1	47809373	47809825	453	IR
1294	Chr1	47811575	47813817	2243	IR
1295	Chr1	47817693	47817980	288	IR
1296	Chr1	47821012	47821407	396	IR
1297	Chr1	47821967	47822675	709	IR
1298	Chr1	47825216	47825549	334	IR
1299	Chr1	47830186	47830973	788	IR
1300	Chr1	47832212	47832609	398	IR
1301	Chr1	47838538	47838941	404	IR
1302	Chr1	47847536	47847910	375	IR
1303	Chr1	47848064	47849062	999	IR
1304	Chr1	47849361	47849829	469	IR
1305	Chr1	47850708	47851123	416	IR
1306	Chr1	47851689	47852092	404	IR
1307	Chr1	47852901	47853508	608	IR
1308	Chr1	47855206	47855683	478	IR
1309	Chr1	47856391	47856777	387	IR
1310	Chr1	47856713	47857329	617	IR
1311	Chr1	47861015	47861362	348	IR
1312	Chr1	47864586	47865233	648	IR
1313	Chr1	47876254	47876669	416	IR
1314	Chr1	47877008	47877459	452	IR
1315	Chr1	47877017	47877459	443	IR
1316	Chr1	47881784	47882254	471	IR
1317	Chr1	47887888	47888257	370	IR
1318	Chr1	47887889	47888257	369	IR
1319	Chr1	47889426	47889820	395	IR
1320	Chr1	47895865	47896158	294	IR
1321	Chr1	47900203	47900397	195	IR
1322	Chr1	47901501	47901856	356	IR
1323	Chr1	47903298	47903644	347	IR
1324	Chr1	47905616	47906016	401	IR
1325	Chr1	47908873	47909273	401	IR
1326	Chr1	47922428	47922938	511	IR
1327	Chr1	47923776	47924143	368	IR
1328	Chr1	47923780	47924125	346	IR
1329	Chr1	47929513	47929873	361	IR
1330	Chr1	47933033	47933396	364	IR
1331	Chr1	47934407	47934602	196	IR
1332	Chr1	47939787	47940185	399	IR
1333	Chr1	47940002	47940827	826	IR
1334	Chr1	47941740	47942275	536	IR
1335	Chr1	47945978	47946498	521	IR
1336	Chr1	47947008	47947477	470	IR
1337	Chr1	47948838	47949416	579	IR
1338	Chr1	47950344	47950750	407	IR
1339	Chr1	47951250	47951955	706	IR
1340	Chr1	47952766	47953178	413	IR
1341	Chr1	47952946	47953116	171	IR
1342	Chr1	47953888	47954024	137	IR
1343	Chr1	47954610	47954959	350	IR
1344	Chr1	47955327	47956115	789	IR
1345	Chr1	47956860	47957579	720	IR
1346	Chr1	47958535	47958985	451	IR
1347	Chr1	47959716	47960241	526	IR
1348	Chr1	47960573	47960903	331	IR
1349	Chr1	47960848	47961429	582	IR
1350	Chr1	47963664	47964020	357	IR
1351	Chr1	47966040	47966377	338	IR
1352	Chr1	47966377	47966733	357	IR
1353	Chr1	47968688	47969135	448	IR
1354	Chr1	47969275	47969689	415	IR
1355	Chr1	47971340	47971537	198	IR
1356	Chr1	47972516	47972995	480	IR
1357	Chr1	47975623	47975913	291	IR
1358	Chr1	47987475	47987851	377	IR
1359	Chr1	48023293	48023920	628	IR
1360	Chr1	48024851	48025016	166	IR
1361	Chr1	48025456	48025858	403	IR
1362	Chr1	48113740	48114157	418	IR
1363	Chr1	48123321	48123485	165	IR
1364	Chr1	48124045	48124421	377	IR
1365	Chr1	48126243	48126792	550	IR
1366	Chr1	48136938	48137317	380	IR
1367	Chr1	48204080	48204379	300	IR
1368	Chr1	48206312	48206973	662	IR
1369	Chr1	48211953	48212174	222	IR
1370	Chr1	48213770	48214121	352	IR
1371	Chr1	48216614	48217039	426	IR
1372	Chr1	48217929	48218150	222	IR
1373	Chr1	48224531	48224875	345	IR
1374	Chr1	48224533	48224787	255	IR
1375	Chr1	48226542	48227099	558	IR
1376	Chr1	48228522	48228913	392	IR
1377	Chr1	48229437	48229752	316	IR
1378	Chr1	48232760	48232968	209	IR
1379	Chr1	48265991	48266193	203	IR
1380	Chr1	48266003	48266459	457	IR
1381	Chr1	48267644	48268364	721	IR
1382	Chr1	48268326	48268889	564	IR
1383	Chr1	48268877	48269303	427	IR
1384	Chr1	48269582	48270629	1048	IR
1385	Chr1	48271707	48272214	508	IR
1386	Chr1	48272796	48273251	456	IR
1387	Chr1	48273901	48274267	367	IR
1388	Chr1	48278661	48278850	190	IR
1389	Chr1	48283264	48283670	407	IR
1390	Chr1	48299650	48300061	412	IR
1391	Chr1	48300476	48300906	431	IR
1392	Chr1	48305976	48306557	582	IR
1393	Chr1	48307738	48308183	446	IR
1394	Chr1	48311946	48312247	302	IR
1395	Chr1	48313218	48313768	551	IR
1396	Chr1	48313703	48314427	725	IR
1397	Chr1	48314181	48314301	121	IR
1398	Chr1	48325826	48326025	200	IR
1399	Chr1	48346704	48346919	216	IR
1400	Chr1	48372044	48372957	914	IR
1401	Chr1	48375494	48375676	183	IR
1402	Chr1	48388950	48389290	341	IR
1403	Chr1	48395660	48396149	490	IR
1404	Chr1	48401046	48401232	187	IR
1405	Chr1	48412894	48413605	712	IR
1406	Chr1	48444670	48444931	262	IR
1407	Chr1	48446028	48446668	641	IR
1408	Chr1	48449436	48449803	368	IR
1409	Chr1	48449828	48450404	577	IR
1410	Chr1	48452786	48453203	418	IR
1411	Chr1	48458211	48458649	439	IR
1412	Chr1	48459116	48459659	544	IR
1413	Chr1	48460281	48460691	411	IR
1414	Chr1	48461416	48462099	684	IR
1415	Chr1	48475448	48476163	716	IR
1416	Chr1	48479874	48480244	371	IR
1417	Chr1	48480925	48481376	452	IR
1418	Chr1	48481127	48481348	222	IR
1419	Chr1	48482605	48483010	406	IR
1420	Chr1	48484275	48484509	235	IR
1421	Chr1	48701236	48701618	383	IR
1422	Chr1	48963190	48963688	499	IR
1423	Chr1	48980476	48980760	285	IR
1424	Chr1	48981978	48982203	226	IR
1425	Chr1	48984540	48984889	350	IR
1426	Chr1	49000478	49000926	449	IR
1427	Chr1	49022881	49023257	377	IR
1428	Chr1	49145977	49146226	250	IR
1429	Chr1	49194188	49194441	254	IR
1430	Chr1	49207548	49207984	437	IR
1431	Chr1	49213650	49214379	730	IR
1432	Chr1	49228650	49228889	240	IR
1433	Chr1	49239939	49240051	113	IR
1434	Chr1	49304844	49305552	709	IR
1435	Chr1	49349333	49349750	418	IR
1436	Chr1	49366167	49366517	351	IR
1437	Chr1	49380227	49380647	421	IR
1438	Chr1	49417096	49417502	407	IR
1439	Chr1	49418558	49418978	421	IR
1440	Chr1	49421895	49422450	556	IR
1441	Chr1	49453937	49454276	340	IR
1442	Chr1	49510336	49510671	336	IR
1443	Chr1	49586127	49586946	820	IR
1444	Chr1	49595876	49596185	310	IR
1445	Chr1	49650405	49650646	242	IR
1446	Chr1	49657384	49657713	330	IR
1447	Chr1	49658314	49658915	602	IR
1448	Chr1	49681785	49682205	421	IR
1449	Chr1	49698155	49698276	122	IR
1450	Chr1	49851250	49851591	342	IR
1451	Chr1	49948022	49948477	456	IR
1452	Chr1	49962505	49963014	510	IR
1453	Chr1	49963603	49963985	383	IR
1454	Chr1	49965403	49966038	636	IR
1455	Chr1	49966070	49966449	380	IR
1456	Chr1	49967083	49967257	175	IR
1457	Chr1	49967863	49968517	655	IR
1458	Chr1	49968209	49968517	309	IR
1459	Chr1	49969403	49969738	336	IR
1460	Chr1	49975880	49976244	365	IR
1461	Chr1	49975921	49976097	177	IR
1462	Chr1	49977342	49977722	381	IR
1463	Chr1	49977394	49977750	357	IR
1464	Chr1	49977927	49978397	471	IR
1465	Chr1	49978444	49978929	486	IR
1466	Chr1	49994002	49994451	450	IR
1467	Chr1	49996758	49997071	314	IR
1468	Chr1	49998752	49999326	575	IR
1469	Chr1	49998782	49998969	188	IR
1470	Chr1	50000242	50000559	318	IR
1471	Chr1	50006619	50006977	359	IR
1472	Chr1	50007523	50007831	309	IR
1473	Chr1	50009106	50009723	618	IR
1474	Chr1	50012712	50013028	317	IR
1475	Chr1	50020518	50021249	732	IR
1476	Chr1	50025825	50026163	339	IR
1477	Chr1	50289348	50289709	362	GR
1478	Chr1	50295503	50295890	388	GR
1479	Chr1	50302045	50302251	207	GR
1480	Chr1	50321538	50321994	457	GR
1481	Chr1	50328207	50328416	210	GR
1482	Chr1	50341734	50342191	458	GR
1483	Chr1	50345579	50345778	200	GR
1484	Chr1	50391804	50392163	360	GR
1485	Chr1	50415725	50415873	149	GR
1486	Chr1	50444797	50445216	420	GR
1487	Chr1	50445933	50446219	287	GR
1488	Chr1	50448049	50448799	751	GR
1489	Chr1	50448834	50449508	675	GR
1490	Chr1	50453429	50453649	221	GR
1491	Chr1	50454376	50454659	284	GR
1492	Chr1	50457208	50457483	276	GR
1493	Chr1	50463170	50463567	398	GR
1494	Chr1	50464492	50464761	270	GR
1495	Chr1	50467268	50467585	318	GR
1496	Chr1	50468664	50469054	391	GR
1497	Chr1	50483272	50483608	337	GR
1498	Chr1	50490438	50491188	751	GR
1499	Chr1	50491389	50491607	219	GR
1500	Chr1	50499108	50499473	366	GR
1501	Chr1	50558336	50558750	415	GR
1502	Chr1	50558750	50559246	497	GR
1503	Chr1	50559657	50560324	668	GR
1504	Chr1	50566052	50566424	373	GR
1505	Chr1	50579537	50579900	364	GR
1506	Chr1	50587742	50588204	463	GR
1507	Chr1	50602411	50602904	494	GR
1508	Chr1	50603353	50603679	327	GR
1509	Chr1	50607032	50607248	217	GR
1510	Chr1	50609583	50610035	453	GR
1511	Chr1	50610608	50611262	655	GR
1512	Chr1	50612358	50612957	600	GR
1513	Chr1	50613361	50613786	426	GR
1514	Chr1	50615109	50615554	446	GR
1515	Chr1	50623170	50623826	657	GR
1516	Chr1	50625062	50625442	381	GR
1517	Chr1	50628560	50628887	328	GR
1518	Chr1	50629187	50629367	181	GR
1519	Chr1	50634016	50634608	593	GR
1520	Chr1	50634022	50634327	306	GR
1521	Chr1	50634861	50635197	337	GR
1522	Chr1	50648747	50648923	177	GR
1523	Chr1	50653093	50653200	108	GR
1524	Chr1	50657941	50658428	488	GR
1525	Chr1	50661403	50661830	428	GR
1526	Chr1	50663446	50663810	365	GR
1527	Chr1	50665381	50665847	467	GR
1528	Chr1	50667694	50668095	402	GR
1529	Chr1	50679866	50680118	253	GR
1530	Chr1	50682932	50683364	433	GR
1531	Chr1	50686002	50686365	364	GR
1532	Chr1	50686957	50687741	785	GR
1533	Chr1	50717822	50718311	490	GR
1534	Chr1	50733622	50733975	354	GR
1535	Chr1	50735868	50736455	588	GR
1536	Chr1	50740685	50741201	517	GR
1537	Chr1	50742673	50743052	380	GR
1538	Chr1	50742770	50743109	340	GR
1539	Chr1	50778804	50779174	371	GR
1540	Chr1	50780044	50780356	313	GR
1541	Chr1	50781482	50781605	124	GR
1542	Chr1	50787141	50787365	225	GR
1543	Chr1	50788523	50788922	400	GR
1544	Chr1	50790245	50790617	373	GR
1545	Chr1	50790737	50791023	287	GR
1546	Chr1	50796914	50797294	381	GR
1547	Chr1	50798370	50798819	450	GR
1548	Chr1	50801750	50802109	360	GR
1549	Chr1	50801826	50801924	99	GR
1550	Chr1	50804119	50804355	237	GR
1551	Chr1	50804705	50804959	255	GR
1552	Chr1	50805944	50806364	421	GR
1553	Chr1	50806712	50807364	653	GR
1554	Chr1	50807829	50808221	393	GR
1555	Chr1	50809074	50809660	587	GR
1556	Chr1	50813609	50814165	557	GR
1557	Chr1	50815942	50816255	314	GR
1558	Chr1	50819015	50819375	361	GR
1559	Chr1	50819015	50819444	430	GR
1560	Chr1	50836631	50837112	482	GR
1561	Chr1	50842710	50843061	352	GR
1562	Chr1	50844576	50844946	371	GR
1563	Chr1	50855232	50855597	366	GR
1564	Chr1	50857177	50857643	467	GR
1565	Chr1	50858620	50859114	495	GR
1566	Chr1	50859305	50859722	418	GR
1567	Chr1	50869234	50869616	383	GR
1568	Chr1	50879633	50880048	416	GR
1569	Chr1	50881119	50881878	760	GR
1570	Chr1	50885304	50885766	463	GR
1571	Chr1	50899552	50900012	461	GR
1572	Chr1	50909602	50909773	172	GR
1573	Chr1	50920383	50920772	390	GR
1574	Chr1	50924220	50924530	311	GR
1575	Chr1	50934148	50934500	353	GR
1576	Chr1	50954868	50955248	381	GR
1577	Chr1	50956486	50956832	347	GR
1578	Chr1	50964479	50964941	463	GR
1579	Chr1	50964482	50964673	192	GR
1580	Chr1	50964908	50965774	867	GR
1581	Chr1	50965512	50965773	262	GR
1582	Chr1	50968008	50968357	350	GR
1583	Chr1	50970736	50971103	368	GR
1584	Chr1	50971820	50972187	368	GR
1585	Chr1	50984787	50985187	401	GR
1586	Chr1	50992370	50992729	360	GR
1587	Chr1	51005516	51006023	508	GR
1588	Chr1	51014664	51015066	403	GR
1589	Chr1	51018801	51019207	407	GR
1590	Chr1	51021127	51021428	302	GR
1591	Chr1	51025580	51026028	449	GR
1592	Chr1	51026371	51026861	491	GR
1593	Chr1	51026944	51027359	416	GR
1594	Chr1	51029300	51029562	263	GR
1595	Chr1	51030721	51031070	350	GR
1596	Chr1	51043255	51043687	433	GR
1597	Chr1	51045224	51045641	418	GR
1598	Chr1	51064490	51065062	573	GR
1599	Chr1	51067216	51067421	206	GR
1600	Chr1	51076167	51076593	427	GR
1601	Chr1	51083146	51083582	437	GR
1602	Chr1	51113180	51113355	176	GR
1603	Chr1	51211932	51212272	341	GR
1604	Chr1	51215319	51215459	141	GR
1605	Chr1	51220050	51220391	342	GR
1606	Chr1	51220060	51220178	119	GR
1607	Chr1	51237954	51238359	406	GR
1608	Chr1	51246378	51246822	445	GR
1609	Chr1	51298280	51298715	436	GR
1610	Chr1	51308179	51308740	562	GR
1611	Chr1	51349760	51350151	392	IR
1612	Chr1	51350214	51350649	436	IR
1613	Chr1	51358401	51358789	389	IR
1614	Chr1	51360638	51361250	613	IR
1615	Chr1	51360638	51361305	668	IR
1616	Chr1	51361498	51361871	374	IR
1617	Chr1	51362870	51363139	270	IR
1618	Chr1	51366708	51366969	262	IR
1619	Chr1	51366898	51367331	434	IR
1620	Chr1	51368885	51369513	629	IR
1621	Chr1	51370740	51371125	386	IR
1622	Chr1	51373040	51373378	339	IR
1623	Chr1	51376514	51377068	555	IR
1624	Chr1	51377705	51378305	601	IR
1625	Chr1	51379314	51379753	440	IR
1626	Chr1	51380370	51380848	479	IR
1627	Chr1	51383794	51384629	836	IR
1628	Chr1	51387038	51387614	577	IR
1629	Chr1	51387801	51388785	985	IR
1630	Chr1	51390052	51390479	428	IR
1631	Chr1	51390192	51391108	917	IR
1632	Chr1	51392310	51392531	222	IR
1633	Chr1	51394319	51394659	341	IR
1634	Chr1	51395624	51395785	162	IR
1635	Chr1	51398850	51399265	416	IR
1636	Chr1	51400894	51401966	1073	IR
1637	Chr1	51402482	51402857	376	IR
1638	Chr1	51403242	51404048	807	IR
1639	Chr1	51404218	51404709	492	IR
1640	Chr1	51411278	51411591	314	IR
1641	Chr1	51420006	51420308	303	IR
1642	Chr1	51420798	51421407	610	IR
1643	Chr1	51422884	51423379	496	IR
1644	Chr1	51427722	51428544	823	IR
1645	Chr1	51428649	51429003	355	IR
1646	Chr1	51440506	51440875	370	IR
1647	Chr1	51440542	51440895	354	IR
1648	Chr1	51445910	51446251	342	IR
1649	Chr1	51457930	51458433	504	IR
1650	Chr1	51466631	51467102	472	IR
1651	Chr1	51486752	51487131	380	IR
1652	Chr1	51489312	51489829	518	IR
1653	Chr1	51492112	51492402	291	IR
1654	Chr1	51493994	51494338	345	IR
1655	Chr1	51494727	51495370	644	IR
1656	Chr1	51507975	51508374	400	IR
1657	Chr1	51517622	51518039	418	IR
1658	Chr1	51520626	51520858	233	IR
1659	Chr1	51531536	51531930	395	IR
1660	Chr1	51542355	51542725	371	IR
1661	Chr1	51551799	51552146	348	IR
1662	Chr1	51555282	51555761	480	IR
1663	Chr1	51560893	51561277	385	IR
1664	Chr1	51561727	51562111	385	IR
1665	Chr1	51564057	51564430	374	IR
1666	Chr1	51565194	51565565	372	IR
1667	Chr1	51565972	51566236	265	IR
1668	Chr1	51571939	51572302	364	IR
1669	Chr1	51579618	51579989	372	IR
1670	Chr1	51585825	51586056	232	IR
1671	Chr1	51588270	51588663	394	IR
1672	Chr1	51594736	51595221	486	IR
1673	Chr1	51594877	51595221	345	IR
1674	Chr1	51596010	51596399	390	IR
1675	Chr1	51596785	51596975	191	IR
1676	Chr1	51603048	51603459	412	IR
1677	Chr1	51609481	51610061	581	IR
1678	Chr1	51614727	51615121	395	IR
1679	Chr1	51622202	51622684	483	IR
1680	Chr1	51624389	51625146	758	IR
1681	Chr1	51624440	51624821	382	IR
1682	Chr1	51629323	51629742	420	IR
1683	Chr1	51629552	51629723	172	IR
1684	Chr1	51636152	51636520	369	IR
1685	Chr1	51640947	51641369	423	IR
1686	Chr1	51646861	51647419	559	IR
1687	Chr1	51647412	51648144	733	IR
1688	Chr1	51648728	51648979	252	IR
1689	Chr1	51651678	51651917	240	IR
1690	Chr1	51651789	51652029	241	IR
1691	Chr1	51666670	51666835	166	IR
1692	Chr1	51787153	51787532	380	IR
1693	Chr1	51788485	51788851	367	IR
1694	Chr1	51788555	51788667	113	IR
1695	Chr1	51790187	51790862	676	IR
1696	Chr1	51814102	51814441	340	IR
1697	Chr1	51858833	51859219	387	IR
1698	Chr1	51859801	51860601	801	IR
1699	Chr1	51864362	51864745	384	IR
1700	Chr1	51866630	51867504	875	IR
1701	Chr1	51873234	51873766	533	IR
1702	Chr1	51914584	51914951	368	IR
1703	Chr1	51916693	51916937	245	IR
1704	Chr1	51916861	51916993	133	IR
1705	Chr1	51920767	51921154	388	IR
1706	Chr1	51923884	51924318	435	IR
1707	Chr1	51926938	51927314	377	IR
1708	Chr1	51928918	51929366	449	IR
1709	Chr1	51929938	51930326	389	IR
1710	Chr1	51932141	51932502	362	IR
1711	Chr1	51944409	51944793	385	IR
1712	Chr1	51953712	51954127	416	IR
1713	Chr1	51972197	51972650	454	IR
1714	Chr1	51973013	51973345	333	IR
1715	Chr1	51999931	52000441	511	IR
1716	Chr1	52002404	52002737	334	IR
1717	Chr1	52004870	52005241	372	IR
1718	Chr1	52005860	52006283	424	IR
1719	Chr1	52015389	52015695	307	IR
1720	Chr1	52016963	52017415	453	IR
1721	Chr1	52017834	52018267	434	IR
1722	Chr1	52028967	52029345	379	IR
1723	Chr1	52028995	52029221	227	IR
1724	Chr1	52033508	52033718	211	IR
1725	Chr1	52044218	52045099	882	IR
1726	Chr1	52045982	52046428	447	IR
1727	Chr1	52048568	52049022	455	IR
1728	Chr1	52051576	52052034	459	IR
1729	Chr1	52054015	52054547	533	IR
1730	Chr1	52056766	52057150	385	IR
1731	Chr1	52059142	52059584	443	IR
1732	Chr1	52064024	52064375	352	IR
1733	Chr1	52066696	52067110	415	IR
1734	Chr1	52071140	52071554	415	IR
1735	Chr1	52072115	52072773	659	IR
1736	Chr1	52072696	52073202	507	IR
1737	Chr1	52073768	52074075	308	IR
1738	Chr1	52074461	52074857	397	IR
1739	Chr1	52075508	52075904	397	IR
1740	Chr1	52076580	52076721	142	IR
1741	Chr1	52079201	52079697	497	IR
1742	Chr1	52082834	52083472	639	IR
1743	Chr1	52083710	52084357	648	IR
1744	Chr1	52090127	52090499	373	IR
1745	Chr1	52090177	52090619	443	IR
1746	Chr1	52098640	52099034	395	IR
1747	Chr1	52102194	52102530	337	IR
1748	Chr1	52240930	52241306	377	IR
1749	Chr1	52243797	52244355	559	IR
1750	Chr1	52247264	52247826	563	IR
1751	Chr1	52254362	52254716	355	IR
1752	Chr1	52257569	52257844	276	IR
1753	Chr1	52262051	52262433	383	IR
1754	Chr1	52263557	52263917	361	IR
1755	Chr1	52273713	52274066	354	IR
1756	Chr1	52274402	52274927	526	IR
1757	Chr1	52322831	52323171	341	IR
1758	Chr1	52325459	52325879	421	IR
1759	Chr1	52341114	52341602	489	IR
1760	Chr1	52349470	52349882	413	IR
1761	Chr1	52353727	52354125	399	IR
1762	Chr1	52353727	52354130	404	IR
1763	Chr1	52360375	52360587	213	IR
1764	Chr1	52362529	52362686	158	IR
1765	Chr1	52368490	52369108	619	IR
1766	Chr1	52371236	52371649	414	IR
1767	Chr1	52374924	52375321	398	IR
1768	Chr1	52389722	52390091	370	IR
1769	Chr1	52389723	52390098	376	IR
1770	Chr1	52392790	52393166	377	IR
1771	Chr1	52416999	52417243	245	IR
1772	Chr1	52422789	52423116	328	IR
1773	Chr1	52426780	52427169	390	IR
1774	Chr1	52428442	52428822	381	IR
1775	Chr1	52434342	52435189	848	IR
1776	Chr1	52434554	52434677	124	IR
1777	Chr1	52434918	52435071	154	IR
1778	Chr1	52438521	52439033	513	IR
1779	Chr1	52442877	52443190	314	IR
1780	Chr1	52446466	52447143	678	IR
1781	Chr1	52453584	52454661	1078	IR
1782	Chr1	52460857	52461365	509	IR
1783	Chr1	52461312	52461791	480	IR
1784	Chr1	52482280	52482574	295	IR
1785	Chr1	52482309	52482463	155	IR
1786	Chr1	52493244	52493705	462	IR
1787	Chr1	52494683	52495321	639	IR
1788	Chr1	52496529	52496805	277	IR
1789	Chr1	52497557	52498059	503	IR
1790	Chr1	52498563	52498879	317	IR
1791	Chr1	52504263	52505039	777	IR
1792	Chr1	52507100	52507488	389	IR
1793	Chr1	52510840	52511198	359	IR
1794	Chr1	52511312	52511803	492	IR
1795	Chr1	52522838	52523368	531	IR
1796	Chr1	52526287	52526699	413	IR
1797	Chr1	52545549	52545917	369	IR
1798	Chr1	52546139	52546328	190	IR
1799	Chr1	52549048	52549387	340	IR
1800	Chr1	52558421	52558759	339	IR
1801	Chr1	52581192	52581592	401	IR
1802	Chr1	52588236	52588723	488	IR
1803	Chr1	52605931	52606321	391	IR
1804	Chr1	52650940	52651377	438	IR
1805	Chr1	52655233	52655447	215	IR
1806	Chr1	52683214	52683603	390	IR
1807	Chr1	52685875	52686105	231	IR
1808	Chr1	52686883	52687654	772	IR
1809	Chr1	52725808	52726197	390	IR
1810	Chr1	52747412	52747794	383	IR
1811	Chr1	52753200	52753542	343	IR
1812	Chr1	52758474	52758803	330	IR
1813	Chr1	52775912	52776238	327	IR
1814	Chr1	52779492	52780013	522	IR
1815	Chr1	52784911	52785324	414	IR
1816	Chr1	52785644	52785959	316	IR
1817	Chr1	52799030	52799483	454	IR
1818	Chr1	52801252	52801614	363	IR
1819	Chr1	52801306	52801671	366	IR
1820	Chr1	52802869	52803377	509	IR
1821	Chr1	52809288	52809821	534	IR
1822	Chr1	52810100	52810700	601	IR
1823	Chr1	52816622	52816852	231	IR
1824	Chr1	52816928	52817350	423	IR
1825	Chr1	52834500	52834860	361	IR
1826	Chr1	52835035	52835450	416	IR
1827	Chr1	52841504	52841901	398	IR
1828	Chr1	52850777	52851226	450	IR
1829	Chr1	52870817	52870992	176	IR
1830	Chr1	52871354	52871560	207	IR
1831	Chr1	52872480	52872815	336	IR
1832	Chr1	52873088	52873482	395	IR
1833	Chr1	52878659	52879021	363	IR
1834	Chr1	52881232	52881959	728	IR
1835	Chr1	52882796	52883327	532	IR
1836	Chr1	52885816	52886228	413	IR
1837	Chr1	52886015	52886176	162	IR
1838	Chr1	52900930	52901137	208	IR
1839	Chr1	52903870	52904279	410	IR
1840	Chr1	52912046	52912439	394	IR
1841	Chr1	52919121	52919651	531	IR
1842	Chr1	52921761	52922137	377	IR
1843	Chr1	52950712	52951040	329	IR
1844	Chr1	52962725	52962989	265	IR
1845	Chr1	52964321	52964678	358	IR
1846	Chr1	52983814	52984046	233	IR
1847	Chr1	53193326	53193631	306	GR
1848	Chr1	53295868	53296199	332	IR
1849	Chr1	53421356	53421713	358	IR
1850	Chr1	53542697	53543326	630	IR
1851	Chr1	53553002	53553323	322	IR
1852	Chr1	53730705	53731076	372	IR
1853	Chr1	53741580	53742409	830	IR
1854	Chr1	53761460	53761983	524	IR
1855	Chr1	53958297	53958604	308	IR
1856	Chr1	53977466	53977828	363	IR
1857	Chr1	53987120	53987487	368	IR
1858	Chr1	54002740	54002996	257	IR
1859	Chr1	54109651	54110261	611	IR
1860	Chr1	54354551	54354913	363	IR
1861	Chr1	54431919	54432111	193	IR
1862	Chr1	54448433	54448820	388	GR
1863	Chr1	54457227	54457373	147	IR
1864	Chr1	54543834	54544198	365	IR
1865	Chr1	54574302	54574685	384	IR
1866	Chr1	54805192	54805469	278	IR
1867	Chr1	54818292	54818555	264	IR
1868	Chr1	54821656	54822121	466	IR
1869	Chr1	54850346	54850623	278	IR
1870	Chr1	54914141	54914455	315	IR
1871	Chr1	54916460	54916761	302	IR
1872	Chr1	54946624	54946889	266	IR
1873	Chr1	55024286	55024730	445	IR
1874	Chr1	55048563	55048958	396	IR
1875	Chr1	55080672	55081055	384	IR
1876	Chr1	55088646	55088850	205	IR
1877	Chr1	55106098	55106473	376	IR
1878	Chr1	55107821	55108259	439	IR
1879	Chr1	55366386	55367103	718	IR
1880	Chr1	55390383	55391130	748	IR
1881	Chr1	55406148	55406329	182	IR
1882	Chr1	55446002	55446483	482	IR
1883	Chr1	55454269	55454439	171	IR
1884	Chr1	55497556	55498263	708	IR
1885	Chr1	55516860	55517289	430	IR
1886	Chr1	55568816	55569198	383	IR
1887	Chr1	55570421	55570807	387	IR
1888	Chr1	55609373	55609739	367	IR
1889	Chr1	55641193	55641647	455	IR
1890	Chr1	55648898	55649696	799	IR
1891	Chr1	55731306	55731531	226	IR
1892	Chr1	55732431	55733165	735	IR
1893	Chr1	55744868	55745372	505	IR
1894	Chr1	55750938	55751257	320	IR
1895	Chr1	55787236	55787583	348	IR
1896	Chr1	55830911	55831659	749	IR
1897	Chr1	55838740	55839103	364	IR
1898	Chr1	55840922	55841337	416	IR
1899	Chr1	55842478	55842631	154	IR
1900	Chr1	55857079	55857875	797	IR
1901	Chr1	55857936	55858397	462	IR
1902	Chr1	55858725	55858860	136	IR
1903	Chr1	55987622	55987829	208	IR
1904	Chr1	56186232	56186690	459	IR
1905	Chr1	56253754	56253970	217	IR
1906	Chr1	56275091	56275208	118	IR
1907	Chr1	56321839	56322432	594	IR
1908	Chr1	56365370	56365744	375	IR
1909	Chr1	56405953	56406437	485	IR
1910	Chr1	56408580	56408964	385	IR
1911	Chr1	56451883	56452195	313	IR
1912	Chr1	56454692	56455573	882	IR
1913	Chr1	56530366	56530531	166	IR
1914	Chr1	56600720	56601156	437	IR
1915	Chr1	56678646	56679161	516	IR
1916	Chr1	56692572	56692840	269	IR
1917	Chr1	56698367	56698776	410	IR
1918	Chr1	56714304	56714706	403	IR
1919	Chr1	56715423	56715999	577	IR
1920	Chr1	56761160	56761599	440	IR
1921	Chr1	56861905	56862156	252	IR
1922	Chr1	56937223	56937607	385	IR
1923	Chr1	56939684	56940042	359	IR
1924	Chr1	56974459	56974891	433	IR
1925	Chr1	56996184	56996636	453	IR
1926	Chr1	56999186	56999610	425	IR
1927	Chr1	57000951	57001623	673	IR
1928	Chr1	57044077	57044625	549	IR
1929	Chr1	57049112	57049437	326	IR
1930	Chr1	57084127	57084509	383	IR
1931	Chr1	57095778	57096229	452	IR
1932	Chr1	57098394	57098875	482	IR
1933	Chr1	57119377	57119883	507	IR
1934	Chr1	57130076	57130390	315	IR
1935	Chr1	57166500	57166847	348	IR
1936	Chr1	57170909	57171193	285	IR
1937	Chr1	57173880	57174375	496	IR
1938	Chr1	57179578	57179909	332	IR
1939	Chr1	57225336	57225654	319	IR
1940	Chr1	57305606	57305889	284	IR
1941	Chr1	57438228	57438992	765	IR
1942	Chr1	57450824	57451429	606	IR
1943	Chr1	57455220	57455539	320	IR
1944	Chr1	57550608	57550785	178	IR
1945	Chr1	57663081	57663523	443	IR
1946	Chr1	57779199	57779701	503	IR
1947	Chr1	57787128	57787554	427	IR
1948	Chr1	57855453	57855737	285	IR
1949	Chr1	57856671	57857006	336	IR
1950	Chr1	57873966	57874076	111	IR
1951	Chr1	57895038	57895498	461	IR
1952	Chr1	57945465	57945959	495	IR
1953	Chr1	57946158	57946516	359	IR
1954	Chr1	57946994	57947904	911	IR
1955	Chr1	57976123	57976692	570	IR
1956	Chr1	58003502	58003991	490	IR
1957	Chr1	58050092	58050465	374	IR
1958	Chr1	58051676	58052071	396	IR
1959	Chr1	58054302	58054919	618	IR
1960	Chr1	58056422	58056661	240	IR
1961	Chr1	58060702	58061063	362	IR
1962	Chr1	58062987	58063471	485	IR
1963	Chr1	58065269	58065750	482	IR
1964	Chr1	58068704	58069341	638	IR
1965	Chr1	58070157	58070694	538	IR
1966	Chr1	58074804	58075084	281	IR
1967	Chr1	58078393	58079189	797	IR
1968	Chr1	58079028	58080019	992	IR
1969	Chr1	58081657	58082415	759	IR
1970	Chr1	58084237	58084667	431	IR
1971	Chr1	58164574	58164875	302	IR
1972	Chr1	58168354	58168747	394	IR
1973	Chr1	58171620	58171759	140	IR
1974	Chr1	58222952	58223167	216	IR
1975	Chr1	58228328	58228433	106	IR
1976	Chr1	58471639	58472110	472	IR
1977	Chr1	58474313	58474641	329	IR
1978	Chr1	58512281	58512918	638	IR
1979	Chr1	58524812	58525195	384	IR
1980	Chr1	58580339	58580462	124	IR
1981	Chr1	58624877	58625613	737	IR
1982	Chr1	58666398	58666702	305	IR
1983	Chr1	58712840	58713320	481	IR
1984	Chr1	58724626	58724925	300	IR
1985	Chr1	58851918	58852137	220	IR
1986	Chr1	58866024	58866357	334	IR
1987	Chr1	58868435	58869083	649	IR
1988	Chr1	58871645	58872022	378	IR
1989	Chr1	58881762	58881890	129	IR
1990	Chr1	58986340	58986523	184	IR
1991	Chr1	58997708	58997825	118	IR
1992	Chr1	59030564	59030870	307	IR
1993	Chr1	59302648	59302981	334	IR
1994	Chr1	59309822	59310135	314	IR
1995	Chr1	59334441	59334774	334	IR
1996	Chr1	59340782	59341385	604	IR
[truncated: 40,828 more rows]

## Sheet: Ts3 toposite
Table S1: Genomic position of toposites
Genomic Regions: IR, intergenic region; GR, genic region; TSS, TSS zone.
Ts3 toposite ID	Chromosome	Chromosome position		Toposite length (bp)	Genomic Region
		Start	End
1	Chr1	521398	522349	952	IR
2	Chr1	577897	578486	590	IR
3	Chr1	580751	581137	387	IR
4	Chr1	650160	650973	814	IR
5	Chr1	652505	653231	727	IR
6	Chr1	886878	887306	429	IR
7	Chr1	1147576	1148240	665	IR
8	Chr1	1419311	1420782	1472	TSS
9	Chr1	1462778	1463241	464	IR
10	Chr1	1580234	1580824	591	IR
11	Chr1	1800764	1801219	456	IR
12	Chr1	1993698	1994485	788	IR
13	Chr1	2209814	2210291	478	IR
14	Chr1	2370859	2371459	601	IR
15	Chr1	3038470	3038934	465	GR
16	Chr1	3209912	3210649	738	IR
17	Chr1	3289220	3289759	540	IR
18	Chr1	5877094	5877415	322	GR
19	Chr1	5903217	5903561	345	GR
20	Chr1	7035000	7035582	583	IR
21	Chr1	7853259	7853532	274	IR
22	Chr1	8208379	8208798	420	IR
23	Chr1	8579152	8579601	450	GR
24	Chr1	8681342	8681778	437	GR
25	Chr1	8784566	8784945	380	GR
26	Chr1	8803008	8803503	496	GR
27	Chr1	11864506	11865053	548	IR
28	Chr1	11904505	11904933	429	IR
29	Chr1	11970988	11971399	412	IR
30	Chr1	12290367	12291002	636	IR
31	Chr1	12354590	12354986	397	IR
32	Chr1	13800699	13801095	397	GR
33	Chr1	13829127	13829573	447	GR
34	Chr1	13880463	13881291	829	IR
35	Chr1	14018371	14018777	407	IR
36	Chr1	14059265	14060305	1041	IR
37	Chr1	15817814	15818369	556	GR
38	Chr1	16392382	16393028	647	GR
39	Chr1	16473755	16474571	817	IR
40	Chr1	17415247	17415609	363	GR
41	Chr1	17462886	17463263	378	GR
42	Chr1	18771993	18772459	467	GR
43	Chr1	19004272	19004686	415	GR
44	Chr1	19881385	19882773	1389	IR
45	Chr1	20967374	20967750	377	IR
46	Chr1	22256752	22257387	636	TSS
47	Chr1	22475462	22475837	376	IR
48	Chr1	25375685	25376021	337	GR
49	Chr1	25428738	25429515	778	GR
50	Chr1	26047932	26048361	430	GR
51	Chr1	26532396	26533184	789	IR
52	Chr1	34587640	34588215	576	GR
53	Chr1	34856831	34857399	569	GR
54	Chr1	35141720	35142213	494	TSS
55	Chr1	35644926	35645301	376	GR
56	Chr1	36006200	36006627	428	GR
57	Chr1	36028538	36029123	586	GR
58	Chr1	36091627	36092057	431	GR
59	Chr1	37939698	37940317	620	GR
60	Chr1	38131002	38131837	836	GR
61	Chr1	38921572	38922196	625	IR
62	Chr1	39973502	39973895	394	IR
63	Chr1	40288015	40288661	647	IR
64	Chr1	40767025	40767909	885	GR
65	Chr1	40932112	40932487	376	GR
66	Chr1	41877589	41878132	544	IR
67	Chr1	41941886	41942333	448	GR
68	Chr1	41968178	41968715	538	GR
69	Chr1	41968802	41969403	602	GR
70	Chr1	41977307	41977799	493	GR
71	Chr1	41978069	41978592	524	GR
72	Chr1	41983047	41983604	558	GR
73	Chr1	42029530	42030166	637	TSS
74	Chr1	42042756	42043243	488	GR
75	Chr1	42044190	42044657	468	GR
76	Chr1	42057224	42058601	1378	GR
77	Chr1	42059538	42060032	495	GR
78	Chr1	42060114	42060770	657	GR
79	Chr1	42080833	42081245	413	GR
80	Chr1	42722377	42722809	433	GR
81	Chr1	42827763	42828444	682	IR
82	Chr1	43394871	43395455	585	GR
83	Chr1	44661198	44661846	649	GR
84	Chr1	45412250	45412723	474	IR
85	Chr1	47786034	47786729	696	IR
86	Chr1	47787878	47788335	458	IR
87	Chr1	47805546	47806368	823	IR
88	Chr1	47835135	47836363	1229	IR
89	Chr1	47837438	47837952	515	IR
90	Chr1	47874046	47874719	674	IR
91	Chr1	47897924	47899785	1862	IR
92	Chr1	47913554	47913948	395	IR
93	Chr1	48122014	48122737	724	IR
94	Chr1	48201751	48202087	337	IR
95	Chr1	48208211	48209007	797	IR
96	Chr1	48212240	48213375	1136	IR
97	Chr1	48214044	48214689	646	IR
98	Chr1	48225213	48225674	462	IR
99	Chr1	48233041	48233731	691	IR
100	Chr1	48234258	48234871	614	IR
101	Chr1	48239988	48240937	950	IR
102	Chr1	48242572	48243312	741	IR
103	Chr1	48244832	48245275	444	IR
104	Chr1	48246469	48247994	1526	IR
105	Chr1	48373998	48374576	579	IR
106	Chr1	48421682	48422728	1047	IR
107	Chr1	51006311	51006853	543	GR
108	Chr1	52768626	52769081	456	IR
109	Chr1	52777246	52777886	641	IR
110	Chr1	54630496	54631094	599	GR
111	Chr1	54734313	54734938	626	IR
112	Chr1	56701548	56702075	528	IR
113	Chr1	58872785	58873121	337	IR
114	Chr1	59310028	59311510	1483	IR
115	Chr1	59467602	59468184	583	IR
116	Chr1	65307252	65307723	472	GR
117	Chr1	65506627	65506928	302	GR
118	Chr1	72868144	72868541	398	TSS
119	Chr1	74584342	74584705	364	GR
120	Chr1	75700502	75701081	580	GR
121	Chr1	75801742	75802754	1013	IR
122	Chr1	76786664	76787487	824	GR
123	Chr1	76816738	76817325	588	GR
124	Chr1	77244197	77244653	457	GR
125	Chr1	79987836	79988215	380	IR
126	Chr1	80799289	80800193	905	IR
127	Chr1	80812502	80812918	417	IR
128	Chr1	80882230	80882697	468	IR
129	Chr1	81078638	81079342	705	IR
130	Chr1	85498660	85499237	578	IR
131	Chr1	86570489	86571065	577	GR
132	Chr1	87051785	87052262	478	IR
133	Chr1	88641691	88642187	497	IR
134	Chr1	88826564	88827052	489	IR
135	Chr1	89144766	89145352	587	IR
136	Chr1	89169750	89170139	390	GR
137	Chr1	89327568	89327987	420	IR
138	Chr1	90535268	90535785	518	IR
139	Chr1	92001752	92002115	364	IR
140	Chr1	93051556	93052521	966	IR
141	Chr1	93944358	93945000	643	IR
142	Chr1	93948001	93948547	547	IR
143	Chr1	96677277	96678177	901	GR
144	Chr1	97245252	97247887	2636	TSS
145	Chr1	97407502	97408261	760	GR
146	Chr1	97411288	97411857	570	GR
147	Chr1	98817536	98818199	664	GR
148	Chr1	98877907	98878381	475	GR
149	Chr1	98890377	98891045	669	GR
150	Chr1	99388762	99389249	488	GR
151	Chr1	99734402	99735189	788	IR
152	Chr1	100783084	100783727	644	IR
153	Chr1	101438437	101439068	632	GR
154	Chr1	101703943	101704352	410	GR
155	Chr1	105464541	105464925	385	IR
156	Chr1	105613757	105614441	685	IR
157	Chr1	106007752	106008733	982	GR
158	Chr1	106026066	106027133	1068	GR
159	Chr1	106063576	106064356	781	GR
160	Chr1	106132627	106133027	401	GR
161	Chr1	108181247	108181691	445	IR
162	Chr1	109172752	109173549	798	GR
163	Chr1	109215570	109216134	565	GR
164	Chr1	109262004	109262336	333	GR
165	Chr1	109888478	109889031	554	IR
166	Chr1	109926153	109926566	414	IR
167	Chr1	110738763	110739311	549	GR
168	Chr1	110884687	110885634	948	IR
169	Chr1	110911285	110911662	378	IR
170	Chr1	111117157	111117526	370	IR
171	Chr1	111132001	111132512	512	IR
172	Chr1	111134720	111135125	406	IR
173	Chr1	111146843	111147282	440	IR
174	Chr1	111288203	111288704	502	IR
175	Chr1	111337902	111338296	395	IR
176	Chr1	111352812	111353296	485	IR
177	Chr1	111358911	111359298	388	IR
178	Chr1	111361740	111362151	412	IR
179	Chr1	111372729	111373211	483	IR
180	Chr1	111376492	111376837	346	IR
181	Chr1	111378741	111379062	322	IR
182	Chr1	111380966	111381466	501	IR
183	Chr1	111387394	111387889	496	IR
184	Chr1	111390680	111390901	222	IR
185	Chr1	111392330	111392680	351	IR
186	Chr1	111395080	111395505	426	IR
187	Chr1	111397028	111397521	494	IR
188	Chr1	111679768	111680586	819	IR
189	Chr1	111681050	111682021	972	IR
190	Chr1	111695134	111695543	410	IR
191	Chr1	111696952	111697704	753	IR
192	Chr1	111700476	111701447	972	IR
193	Chr1	111709618	111710135	518	IR
194	Chr1	111712772	111713501	730	IR
195	Chr1	111724788	111725265	478	IR
196	Chr1	111740976	111741545	570	IR
197	Chr1	112107266	112107963	698	IR
198	Chr1	112289642	112290105	464	IR
199	Chr1	112448750	112449475	726	IR
200	Chr1	112450165	112451259	1095	IR
201	Chr1	112468663	112469632	970	IR
202	Chr1	112472084	112473088	1005	IR
203	Chr1	112481980	112482718	739	IR
204	Chr1	112599850	112600629	780	IR
205	Chr1	112602314	112603470	1157	IR
206	Chr1	112612838	112613508	671	IR
207	Chr1	112617610	112618160	551	IR
208	Chr1	112627405	112628113	709	IR
209	Chr1	112628712	112629567	856	IR
210	Chr1	112632002	112633645	1644	IR
211	Chr1	112637996	112638471	476	IR
212	Chr1	112742392	112742747	356	IR
213	Chr1	112751177	112751739	563	IR
214	Chr1	113503706	113504369	664	IR
215	Chr1	113560353	113561137	785	IR
216	Chr1	113601324	113601701	378	IR
217	Chr1	113624242	113624860	619	IR
218	Chr1	113741995	113742392	398	IR
219	Chr1	113745626	113746585	960	IR
220	Chr1	115954206	115954765	560	IR
221	Chr1	116183132	116183675	544	IR
222	Chr1	116238830	116239381	552	IR
223	Chr1	117695332	117695691	360	GR
224	Chr1	118041356	118041926	571	GR
225	Chr1	119063064	119063535	472	GR
226	Chr1	119751298	119751701	404	GR
227	Chr1	120321880	120322271	392	IR
228	Chr1	120879020	120879703	684	GR
229	Chr1	121241853	121242425	573	GR
230	Chr1	124938971	124939669	699	IR
231	Chr1	125302030	125302295	266	IR
232	Chr1	125905964	125906333	370	IR
233	Chr1	127749043	127749541	499	IR
234	Chr1	127762317	127762793	477	IR
235	Chr1	127859090	127859473	384	IR
236	Chr1	127977610	127978677	1068	IR
237	Chr1	128352753	128353165	413	IR
238	Chr1	128698877	128699746	870	GR
239	Chr1	128726866	128727441	576	IR
240	Chr1	128795813	128796674	862	IR
241	Chr1	128952300	128952955	656	GR
242	Chr1	130071874	130072231	358	GR
243	Chr1	130114841	130115119	279	IR
244	Chr1	130282502	130283564	1063	IR
245	Chr1	130472854	130473750	897	IR
246	Chr1	130503135	130503525	391	IR
247	Chr1	130741492	130742406	915	GR
248	Chr1	131405252	131406115	864	IR
249	Chr1	132770710	132771141	432	IR
250	Chr1	134197404	134197770	367	GR
251	Chr1	134202218	134202907	690	GR
252	Chr1	134205201	134206053	853	GR
253	Chr1	135006194	135006535	342	IR
254	Chr1	137102132	137102777	646	IR
255	Chr1	137108220	137108669	450	IR
256	Chr1	137245712	137246363	652	IR
257	Chr1	138190344	138190693	350	GR
258	Chr1	139288109	139289306	1198	IR
259	Chr1	140172842	140173426	585	GR
260	Chr1	140300246	140300665	420	GR
261	Chr1	140892082	140892339	258	GR
262	Chr1	141115525	141116007	483	IR
263	Chr1	141474120	141474824	705	IR
264	Chr1	141530002	141531255	1254	IR
265	Chr1	141729734	141730370	637	IR
266	Chr1	143526018	143526416	399	GR
267	Chr1	144399612	144400334	723	GR
268	Chr1	147131009	147131375	367	GR
269	Chr1	147317349	147318483	1135	IR
270	Chr1	148403002	148403505	504	GR
271	Chr1	148524987	148525501	515	GR
272	Chr1	153608038	153609213	1176	IR
273	Chr1	153884142	153884745	604	GR
274	Chr1	154015565	154015864	300	GR
275	Chr1	154161958	154162197	240	GR
276	Chr1	154653616	154653833	218	IR
277	Chr1	154715415	154716645	1231	TSS
278	Chr1	155077402	155078005	604	GR
279	Chr1	156253136	156253652	517	GR
280	Chr1	156939502	156940309	808	GR
281	Chr1	157436850	157437277	428	IR
282	Chr1	157466311	157467581	1271	GR
283	Chr1	158161065	158161669	605	GR
284	Chr1	158230506	158231375	870	GR
285	Chr1	158582264	158582889	626	GR
286	Chr1	158644765	158645095	331	GR
287	Chr1	160633357	160633906	550	IR
288	Chr1	160673240	160673524	285	IR
289	Chr1	163252632	163253063	432	IR
290	Chr1	163597956	163598415	460	IR
291	Chr1	163627509	163627961	453	IR
292	Chr1	163692340	163693313	974	IR
293	Chr1	163693616	163694001	386	IR
294	Chr1	163696242	163696725	484	IR
295	Chr1	167668749	167669308	560	GR
296	Chr1	168209568	168209933	366	GR
297	Chr1	168396829	168397280	452	IR
298	Chr1	168929940	168930342	403	IR
299	Chr1	169696729	169697252	524	IR
300	Chr1	169843314	169843759	446	GR
301	Chr1	170426058	170426540	483	IR
302	Chr1	171526586	171526979	394	IR
303	Chr1	171993566	171993812	247	GR
304	Chr1	172428118	172428833	716	GR
305	Chr1	172479627	172480490	864	GR
306	Chr1	172534074	172534890	817	GR
307	Chr1	172585259	172586167	909	IR
308	Chr1	174003552	174003981	430	GR
309	Chr1	174198790	174199134	345	IR
310	Chr1	178191944	178192176	233	GR
311	Chr1	178207252	178208146	895	GR
312	Chr1	181274270	181274649	380	GR
313	Chr1	182961868	182962403	536	IR
314	Chr1	184081603	184082310	708	IR
315	Chr1	184153128	184153756	629	IR
316	Chr1	184981420	184981770	351	GR
317	Chr1	185624912	185625327	416	IR
318	Chr1	185710029	185711007	979	TSS
319	Chr1	186337245	186337673	429	IR
320	Chr1	187810063	187810437	375	IR
321	Chr1	188006741	188007127	387	GR
322	Chr1	188370006	188370193	188	IR
323	Chr1	189358956	189359412	457	IR
324	Chr1	190420712	190421214	503	GR
325	Chr1	190946848	190947683	836	TSS
326	Chr1	191138870	191139744	875	GR
327	Chr1	191323377	191323938	562	IR
328	Chr1	191640467	191641168	702	IR
329	Chr1	191884821	191885035	215	IR
330	Chr1	192721436	192721923	488	IR
331	Chr1	193004587	193005249	663	IR
332	Chr1	193118380	193118890	511	IR
333	Chr1	193590816	193591421	606	GR
334	Chr1	193874910	193875829	920	IR
335	Chr1	194181680	194182255	576	GR
336	Chr1	194302754	194303836	1083	GR
337	Chr1	194406764	194407613	850	GR
338	Chr1	195309722	195310255	534	IR
339	Chr1	195809887	195810437	551	IR
340	Chr1	195837133	195838500	1368	IR
341	Chr1	195901937	195902368	432	IR
342	Chr1	196602002	196602328	327	IR
343	Chr1	197864462	197865043	582	IR
344	Chr1	198755776	198756247	472	IR
345	Chr1	201107602	201108481	880	IR
346	Chr1	201111281	201111680	400	IR
347	Chr1	201113162	201113779	618	IR
348	Chr1	201114351	201114947	597	IR
349	Chr1	201115069	201115531	463	IR
350	Chr1	203034162	203034748	587	IR
351	Chr1	203494768	203495765	998	GR
352	Chr1	204122640	204123003	364	IR
353	Chr1	206050284	206051207	924	GR
354	Chr1	206505252	206505791	540	GR
355	Chr1	206510821	206511566	746	IR
356	Chr1	206515151	206516163	1013	GR
357	Chr1	206548576	206549834	1259	GR
358	Chr1	206843582	206844961	1380	IR
359	Chr1	206955030	206955488	459	GR
360	Chr1	207404138	207404581	444	TSS
361	Chr1	208696021	208696511	491	TSS
362	Chr1	209260155	209260695	541	GR
363	Chr1	210079252	210079679	428	IR
364	Chr1	211483696	211484059	364	GR
365	Chr1	211549198	211550446	1249	TSS
366	Chr1	212189593	212190235	643	IR
367	Chr1	212578282	212579499	1218	IR
368	Chr1	215025840	215026360	521	IR
369	Chr1	215221220	215221621	402	IR
370	Chr1	215302454	215302929	476	IR
371	Chr1	218276753	218277352	600	IR
372	Chr1	218311184	218311600	417	IR
373	Chr1	218328392	218329023	632	IR
374	Chr1	219143466	219143875	410	IR
375	Chr1	219595878	219596202	325	GR
376	Chr1	220390512	220391097	586	IR
377	Chr1	221325672	221326159	488	GR
378	Chr1	221341309	221341680	372	GR
379	Chr1	223168994	223169351	358	IR
380	Chr1	223398901	223399751	851	IR
381	Chr1	223957450	223958663	1214	GR
382	Chr1	224656526	224657465	940	TSS
383	Chr1	224664452	224664757	306	IR
384	Chr1	225300336	225300980	645	IR
385	Chr1	226016070	226016493	424	GR
386	Chr1	226498302	226498897	596	GR
387	Chr1	227359256	227360046	791	GR
388	Chr1	227522186	227522666	481	GR
389	Chr1	228807762	228808138	377	GR
390	Chr1	229841066	229841346	281	IR
391	Chr1	230264846	230265540	695	IR
392	Chr1	230492995	230493983	989	IR
393	Chr1	230583949	230584626	678	IR
394	Chr1	230807423	230807975	553	IR
395	Chr1	230826137	230826561	425	IR
396	Chr1	230997863	230999017	1155	IR
397	Chr1	231023756	231024237	482	IR
398	Chr1	231847752	231848132	381	IR
399	Chr1	232184647	232185001	355	GR
400	Chr1	233955460	233956105	646	IR
401	Chr1	234687662	234688638	977	GR
402	Chr1	235344787	235345924	1138	GR
403	Chr1	235714594	235716119	1526	GR
404	Chr1	239877734	239878392	659	IR
405	Chr1	243629724	243631174	1451	IR
406	Chr1	243692941	243693792	852	IR
407	Chr1	243695213	243695675	463	IR
408	Chr1	243734137	243735259	1123	IR
409	Chr1	243966034	243966768	735	IR
410	Chr1	243996011	243997131	1121	IR
411	Chr1	244011516	244011801	286	IR
412	Chr1	244375926	244376379	454	GR
413	Chr1	244604006	244604792	787	GR
414	Chr1	244729878	244730657	780	IR
415	Chr1	247464823	247465112	290	GR
416	Chr1	250992539	250992993	455	GR
417	Chr1	251350514	251350769	256	TSS
418	Chr1	253849132	253849997	866	GR
419	Chr1	254131472	254131865	394	GR
420	Chr1	255402918	255404148	1231	IR
421	Chr1	256588214	256588750	537	IR
422	Chr1	259428357	259428794	438	GR
423	Chr1	259727227	259727872	646	IR
424	Chr1	262539742	262540181	440	IR
425	Chr1	263529525	263529927	403	GR
426	Chr1	263869751	263870225	475	IR
427	Chr1	264047344	264047717	374	GR
428	Chr1	264301557	264301960	404	GR
429	Chr1	264524121	264524613	493	IR
430	Chr1	266354650	266355186	537	IR
431	Chr1	267183502	267183939	438	GR
432	Chr1	267392438	267393245	808	GR
433	Chr2	17285	17673	389	IR
434	Chr2	174044	174756	713	IR
435	Chr2	175627	177315	1689	IR
436	Chr2	195040	195601	562	IR
437	Chr2	197257	197819	563	IR
438	Chr2	408127	410472	2346	IR
439	Chr2	411404	412187	784	IR
440	Chr2	812884	813822	939	IR
441	Chr2	850936	851358	423	IR
442	Chr2	1072377	1072890	514	IR
443	Chr2	1238674	1239639	966	IR
444	Chr2	1250623	1251131	509	IR
445	Chr2	1326734	1327579	846	IR
446	Chr2	1392425	1392851	427	IR
447	Chr2	1400804	1401279	476	IR
448	Chr2	1417738	1418119	382	IR
449	Chr2	1433812	1434320	509	IR
450	Chr2	5334974	5335364	391	GR
451	Chr2	5513423	5513924	502	GR
452	Chr2	8437159	8437396	238	IR
453	Chr2	12963959	12964571	613	IR
454	Chr2	19776663	19778625	1963	GR
455	Chr2	20775237	20775552	316	IR
456	Chr2	23271262	23271840	579	IR
457	Chr2	23305653	23306059	407	IR
458	Chr2	23530408	23530762	355	IR
459	Chr2	24671450	24672011	562	TSS
460	Chr2	27613623	27614125	503	TSS
461	Chr2	28337252	28337877	626	IR
462	Chr2	28503171	28503443	273	GR
463	Chr2	28710761	28711893	1133	GR
464	Chr2	30078130	30078525	396	IR
465	Chr2	30673541	30674169	629	IR
466	Chr2	31247494	31247897	404	GR
467	Chr2	32113018	32113864	847	IR
468	Chr2	32207558	32207995	438	IR
469	Chr2	33978627	33979139	513	GR
470	Chr2	34549154	34549523	370	IR
471	Chr2	34579314	34579901	588	IR
472	Chr2	34682422	34682991	570	GR
473	Chr2	35769554	35770332	779	GR
474	Chr2	35770377	35771223	847	GR
475	Chr2	35801312	35801672	361	GR
476	Chr2	36058684	36059329	646	GR
477	Chr2	37518358	37519127	770	IR
478	Chr2	38523264	38525875	2612	IR
479	Chr2	38816048	38816706	659	IR
480	Chr2	39264526	39264929	404	GR
481	Chr2	39317127	39317609	483	IR
482	Chr2	39471538	39472312	775	IR
483	Chr2	40769281	40769889	609	IR
484	Chr2	40938462	40939217	756	IR
485	Chr2	41266433	41266623	191	IR
486	Chr2	41298554	41299462	909	IR
487	Chr2	43754627	43755071	445	IR
488	Chr2	44025481	44026142	662	IR
489	Chr2	44217154	44217861	708	GR
490	Chr2	45097009	45097605	597	GR
491	Chr2	46445305	46445953	649	GR
492	Chr2	46796348	46796993	646	IR
493	Chr2	49735020	49735545	526	GR
494	Chr2	51636616	51637375	760	GR
495	Chr2	51939592	51940069	478	IR
496	Chr2	51988627	51989633	1007	IR
497	Chr2	52005877	52006948	1072	IR
498	Chr2	52052268	52052878	611	IR
499	Chr2	52267436	52268165	730	IR
500	Chr2	52270203	52270583	381	IR
501	Chr2	52273065	52273630	566	IR
502	Chr2	52276981	52277393	413	IR
503	Chr2	52289556	52289951	396	IR
504	Chr2	52294690	52294798	109	IR
505	Chr2	52295745	52296111	367	IR
506	Chr2	52296786	52297277	492	IR
507	Chr2	53720106	53720528	423	GR
508	Chr2	53964877	53965426	550	GR
509	Chr2	55569678	55570541	864	IR
510	Chr2	58799848	58800219	372	GR
511	Chr2	59527209	59527586	378	GR
512	Chr2	59762110	59762359	250	IR
513	Chr2	60305377	60306437	1061	GR
514	Chr2	61089290	61089486	197	IR
515	Chr2	61658862	61659168	307	IR
516	Chr2	62715527	62715767	241	IR
517	Chr2	68002320	68002869	550	IR
518	Chr2	69544387	69545025	639	GR
519	Chr2	69548627	69549068	442	GR
520	Chr2	73819534	73820006	473	IR
521	Chr2	73966928	73968541	1614	IR
522	Chr2	74467535	74468063	529	GR
523	Chr2	75014752	75015129	378	IR
524	Chr2	76401898	76402611	714	IR
525	Chr2	76746328	76747296	969	IR
526	Chr2	76915996	76916545	550	GR
527	Chr2	77273592	77274102	511	GR
528	Chr2	79594483	79595450	968	IR
529	Chr2	80072679	80073335	657	IR
530	Chr2	82437675	82438368	694	GR
531	Chr2	82745922	82746323	402	GR
532	Chr2	87765327	87766375	1049	IR
533	Chr2	88533698	88534429	732	GR
534	Chr2	89722080	89723171	1092	GR
535	Chr2	90611175	90611574	400	IR
536	Chr2	90616963	90617492	530	IR
537	Chr2	90622929	90623646	718	IR
538	Chr2	93902402	93903207	806	IR
539	Chr2	93910131	93910737	607	IR
540	Chr2	94486320	94487039	720	IR
541	Chr2	94963252	94963903	652	IR
542	Chr2	95860667	95861193	527	IR
543	Chr2	98612178	98613043	866	GR
544	Chr2	98658316	98659025	710	GR
545	Chr2	99726099	99726631	533	IR
546	Chr2	100854329	100855260	932	GR
547	Chr2	103143932	103144331	400	GR
548	Chr2	104399407	104399813	407	GR
549	Chr2	104931128	104931882	755	IR
550	Chr2	105959400	105959909	510	IR
551	Chr2	106187975	106188748	774	IR
552	Chr2	106338436	106338890	455	IR
553	Chr2	106405158	106405523	366	IR
554	Chr2	106408752	106410392	1641	IR
555	Chr2	106571127	106571523	397	IR
556	Chr2	106577840	106578393	554	IR
557	Chr2	106597838	106598114	277	IR
558	Chr2	106607894	106609181	1288	IR
559	Chr2	106692019	106692445	427	IR
560	Chr2	106692831	106693237	407	IR
561	Chr2	112690382	112691042	661	GR
562	Chr2	114706807	114707311	505	IR
563	Chr2	114772584	114772995	412	IR
564	Chr2	115189981	115190558	578	IR
565	Chr2	115642104	115643143	1040	GR
566	Chr2	115752439	115753060	622	GR
567	Chr2	115754405	115755290	886	GR
568	Chr2	115835192	115835860	669	GR
569	Chr2	116906721	116907095	375	GR
570	Chr2	118203107	118203435	329	IR
571	Chr2	118493988	118494434	447	IR
572	Chr2	118604538	118605269	732	IR
573	Chr2	118612955	118613342	388	IR
574	Chr2	118620962	118621467	506	IR
575	Chr2	118622910	118623592	683	IR
576	Chr2	120367242	120367488	247	GR
577	Chr2	120486917	120487409	493	IR
578	Chr2	120933284	120933751	468	IR
579	Chr2	121820450	121821129	680	IR
580	Chr2	121888600	121888971	372	IR
581	Chr2	122194155	122194547	393	IR
582	Chr2	123751192	123751840	649	IR
583	Chr2	124467340	124467871	532	IR
584	Chr2	125022664	125023404	741	IR
585	Chr2	125192154	125192840	687	IR
586	Chr2	125212356	125212965	610	IR
587	Chr2	126478142	126478532	391	IR
588	Chr2	126575970	126576437	468	IR
589	Chr2	130383708	130383927	220	IR
590	Chr2	135592065	135592778	714	IR
591	Chr2	135594877	135595758	882	IR
592	Chr2	135623127	135624132	1006	IR
593	Chr2	135625580	135626016	437	IR
594	Chr2	136020428	136021216	789	IR
595	Chr2	136022768	136023396	629	IR
596	Chr2	136024681	136025253	573	IR
597	Chr2	136026571	136027170	600	IR
598	Chr2	136027590	136028500	911	IR
599	Chr2	136031263	136032009	747	IR
600	Chr2	136038548	136039597	1050	IR
601	Chr2	136095665	136096154	490	IR
602	Chr2	136123307	136123895	589	IR
603	Chr2	136324650	136325194	545	IR
604	Chr2	138190174	138190701	528	IR
605	Chr2	138859120	138859885	766	IR
606	Chr2	139396640	139397625	986	IR
607	Chr2	139957554	139957869	316	IR
608	Chr2	140040800	140041863	1064	IR
609	Chr2	140564953	140565287	335	GR
610	Chr2	140581002	140581503	502	GR
611	Chr2	140943454	140943959	506	IR
612	Chr2	142059213	142059562	350	GR
613	Chr2	142897287	142897464	178	IR
614	Chr2	144599403	144600200	798	GR
615	Chr2	145018620	145019099	480	GR
616	Chr2	145129584	145130040	457	GR
617	Chr2	145295316	145296377	1062	GR
618	Chr2	145410242	145411187	946	IR
619	Chr2	148860446	148861071	626	IR
620	Chr2	150935906	150936485	580	IR
621	Chr2	152013713	152014077	365	IR
622	Chr2	154295632	154296373	742	IR
623	Chr2	154297200	154297930	731	IR
624	Chr2	154403009	154403521	513	IR
625	Chr2	154421963	154423176	1214	IR
626	Chr2	154425732	154426624	893	IR
627	Chr2	155902877	155903331	455	GR
628	Chr2	156716001	156716390	390	IR
629	Chr2	160046616	160047672	1057	IR
630	Chr2	160463906	160464518	613	IR
631	Chr2	160576002	160578441	2440	IR
632	Chr2	169228774	169229475	702	IR
633	Chr2	169961985	169962491	507	IR
634	Chr2	170594921	170595465	545	GR
635	Chr2	171267264	171267585	322	TSS
636	Chr2	172075775	172076292	518	IR
637	Chr2	173997118	173997961	844	IR
638	Chr2	174100384	174100969	586	IR
639	Chr2	174107877	174108499	623	IR
640	Chr2	174335910	174336675	766	IR
641	Chr2	175132788	175133291	504	IR
642	Chr2	175216537	175216887	351	IR
643	Chr2	175761724	175762149	426	GR
644	Chr2	177160502	177161059	558	IR
645	Chr2	180102261	180102918	658	IR
646	Chr2	181476846	181477321	476	IR
647	Chr2	182556241	182556805	565	GR
648	Chr2	182857228	182857885	658	IR
649	Chr2	183148626	183149153	528	IR
650	Chr2	186638412	186638877	466	IR
651	Chr2	186684560	186686321	1762	IR
652	Chr2	187230991	187231480	490	GR
653	Chr2	187240602	187241291	690	GR
654	Chr2	187276034	187276435	402	GR
655	Chr2	187760804	187761297	494	IR
656	Chr2	188416516	188417206	691	GR
657	Chr2	188469140	188469691	552	GR
658	Chr2	189041665	189042419	755	IR
659	Chr2	189134140	189134777	638	IR
660	Chr2	190505502	190506769	1268	IR
661	Chr2	191171866	191172371	506	IR
662	Chr2	191223341	191223742	402	IR
663	Chr2	191276270	191276527	258	IR
664	Chr2	192689127	192690034	908	GR
665	Chr2	193506964	193507645	682	TSS
666	Chr2	194885716	194886385	670	IR
667	Chr2	195587452	195587838	387	GR
668	Chr2	196165907	196166583	677	IR
669	Chr2	196167596	196168267	672	IR
670	Chr2	196262606	196262953	348	IR
671	Chr2	197279536	197280229	694	GR
672	Chr2	197804407	197804907	501	IR
673	Chr2	197932842	197933551	710	IR
674	Chr2	198287378	198288075	698	GR
675	Chr2	198290692	198291353	662	TSS
676	Chr2	203202284	203202784	501	IR
677	Chr2	212636082	212636933	852	GR
678	Chr2	212878792	212879710	919	GR
679	Chr2	213485568	213486375	808	IR
680	Chr2	213609681	213610375	695	IR
681	Chr2	213633930	213634338	409	IR
682	Chr2	214882848	214883309	462	IR
683	Chr2	216435476	216435777	302	IR
684	Chr2	216477442	216478625	1184	IR
685	Chr2	216909629	216909993	365	IR
686	Chr2	217259350	217259875	526	IR
687	Chr2	217637425	217638131	707	IR
688	Chr2	217936031	217937118	1088	GR
689	Chr2	221439398	221439963	566	IR
690	Chr2	221523491	221523727	237	IR
691	Chr2	221524096	221524515	420	IR
692	Chr2	221532383	221533021	639	IR
693	Chr2	224045618	224046717	1100	GR
694	Chr2	224071642	224072074	433	GR
695	Chr2	224363236	224363459	224	GR
696	Chr2	224600073	224600641	569	GR
697	Chr2	224704441	224704739	299	IR
698	Chr2	225043721	225044246	526	GR
699	Chr2	225112518	225113285	768	GR
700	Chr2	225679618	225680057	440	IR
701	Chr2	225862418	225863083	666	IR
702	Chr2	226590318	226591045	728	GR
703	Chr2	227052516	227052847	332	GR
704	Chr2	228391627	228392593	967	IR
705	Chr2	236330248	236330625	378	GR
706	Chr2	238583877	238584345	469	IR
707	Chr2	239400455	239401027	573	GR
708	Chr2	239662126	239662836	711	GR
709	Chr2	240983752	240984221	470	GR
710	Chr2	244118877	244119935	1059	GR
711	Chr2	244222443	244222859	417	GR
712	Chr2	246908530	246909204	675	IR
713	Chr2	247247734	247248409	676	GR
714	Chr2	247440144	247440443	300	GR
715	Chr2	247621406	247622371	966	GR
716	Chr2	248650550	248651041	492	IR
717	Chr2	249475627	249476118	492	IR
718	Chr2	249680258	249680789	532	IR
719	Chr2	251141467	251141789	323	IR
720	Chr2	251904377	251905306	930	IR
721	Chr2	252728802	252729223	422	IR
722	Chr2	255112639	255113152	514	GR
723	Chr2	256269757	256270298	542	GR
724	Chr2	256379808	256380098	291	GR
725	Chr2	257257422	257257869	448	IR
726	Chr2	258173084	258173625	542	IR
727	Chr3	131556	132347	792	IR
728	Chr3	519869	520744	876	IR
729	Chr3	541175	541611	437	IR
730	Chr3	788338	789033	696	IR
731	Chr3	835730	836077	348	IR
732	Chr3	844563	845129	567	IR
733	Chr3	893408	894286	879	IR
734	Chr3	3214462	3215255	794	GR
735	Chr3	4681505	4681893	389	IR
736	Chr3	5110561	5111267	707	TSS
737	Chr3	5781818	5782615	798	IR
738	Chr3	5782907	5784665	1759	IR
739	Chr3	6033136	6033498	363	GR
740	Chr3	6490022	6490568	547	IR
741	Chr3	7725285	7725926	642	GR
742	Chr3	10573384	10574085	702	IR
743	Chr3	11422570	11423793	1224	GR
744	Chr3	12089470	12089962	493	IR
745	Chr3	16970667	16971188	522	IR
746	Chr3	16971806	16973240	1435	IR
747	Chr3	16974459	16974907	449	IR
748	Chr3	16978128	16978792	665	IR
749	Chr3	16979904	16980551	648	IR
750	Chr3	16983368	16983735	368	IR
751	Chr3	16984420	16984639	220	IR
752	Chr3	16985074	16985519	446	IR
753	Chr3	17330511	17330899	389	GR
754	Chr3	21315498	21316074	577	GR
755	Chr3	22697505	22698089	585	GR
756	Chr3	22774875	22775660	786	GR
757	Chr3	23868890	23869285	396	IR
758	Chr3	23886572	23886917	346	IR
759	Chr3	25412273	25412663	391	GR
760	Chr3	25599214	25599617	404	GR
761	Chr3	25606516	25607303	788	GR
762	Chr3	28881238	28881954	717	IR
763	Chr3	29503784	29504282	499	IR
764	Chr3	29841109	29841521	413	GR
765	Chr3	30966164	30966527	364	IR
766	Chr3	32717562	32718582	1021	IR
767	Chr3	34084256	34084722	467	GR
768	Chr3	34256377	34257293	917	GR
769	Chr3	34428364	34428747	384	GR
770	Chr3	36357395	36357743	349	GR
771	Chr3	37252882	37253283	402	GR
772	Chr3	39316843	39317253	411	IR
773	Chr3	39425488	39426211	724	IR
774	Chr3	39977044	39977357	314	IR
775	Chr3	40225812	40226511	700	GR
776	Chr3	41691186	41691835	650	GR
777	Chr3	44813924	44814359	436	GR
778	Chr3	44822044	44822572	529	GR
779	Chr3	44888986	44889408	423	GR
780	Chr3	45060528	45060988	461	GR
781	Chr3	46101316	46101739	424	GR
782	Chr3	46113350	46114161	812	GR
783	Chr3	46132902	46133272	371	IR
784	Chr3	46826440	46826974	535	IR
785	Chr3	46919596	46920117	522	GR
786	Chr3	49575328	49575791	464	IR
787	Chr3	51201592	51202125	534	GR
788	Chr3	51263286	51263860	575	IR
789	Chr3	52619377	52619855	479	GR
790	Chr3	53236200	53236903	704	IR
791	Chr3	54717216	54717721	506	IR
792	Chr3	56267980	56268325	346	IR
793	Chr3	56844184	56844707	524	IR
794	Chr3	57292046	57292475	430	TSS
795	Chr3	57592732	57593101	370	IR
796	Chr3	60117011	60117875	865	GR
797	Chr3	60702488	60703378	891	IR
798	Chr3	61570246	61570660	415	GR
799	Chr3	61837158	61837900	743	IR
800	Chr3	62452902	62453625	724	GR
801	Chr3	63588866	63589628	763	IR
802	Chr3	65748281	65748708	428	IR
803	Chr3	65889886	65890259	374	IR
804	Chr3	67264990	67266154	1165	IR
805	Chr3	68793813	68794185	373	IR
806	Chr3	73892371	73893031	661	IR
807	Chr3	75112482	75113125	644	TSS
808	Chr3	76375377	76376251	875	GR
809	Chr3	77070258	77070879	622	IR
810	Chr3	77522406	77522961	556	IR
811	Chr3	77580686	77581351	666	IR
812	Chr3	79160805	79161298	494	IR
813	Chr3	81276944	81277523	580	GR
814	Chr3	81779134	81779589	456	GR
815	Chr3	82102220	82102863	644	GR
816	Chr3	85326092	85326345	254	IR
817	Chr3	86400064	86400799	736	IR
818	Chr3	87224163	87224767	605	GR
819	Chr3	88913284	88913572	289	GR
820	Chr3	89447987	89448327	341	GR
821	Chr3	91567502	91568509	1008	IR
822	Chr3	91727627	91728214	588	GR
823	Chr3	92372346	92372748	403	IR
824	Chr3	95679020	95679447	428	IR
825	Chr3	97531212	97531920	709	IR
826	Chr3	98148834	98149582	749	GR
827	Chr3	99043424	99044050	627	IR
828	Chr3	99725270	99725713	444	IR
829	Chr3	100636789	100637169	381	IR
830	Chr3	104568412	104568753	342	IR
831	Chr3	105222554	105222925	372	TSS
832	Chr3	105994627	105995185	559	IR
833	Chr3	106431531	106432063	533	GR
834	Chr3	107367822	107368245	424	GR
835	Chr3	107830494	107830807	314	IR
836	Chr3	109228319	109228830	512	IR
837	Chr3	109234962	109235471	510	IR
838	Chr3	109243067	109243435	369	IR
839	Chr3	109347911	109348369	459	IR
840	Chr3	109362895	109363911	1017	GR
841	Chr3	109367481	109368594	1114	GR
842	Chr3	109369478	109370200	723	GR
843	Chr3	109370763	109372187	1425	TSS
844	Chr3	109373170	109374131	962	TSS
845	Chr3	109952314	109952677	364	IR
846	Chr3	112348614	112349118	505	IR
847	Chr3	112552776	112553291	516	TSS
848	Chr3	113344146	113344553	408	GR
849	Chr3	113781441	113781989	549	IR
850	Chr3	117200060	117200746	687	IR
851	Chr3	117285100	117285609	510	IR
852	Chr3	117604972	117605416	445	IR
853	Chr3	118069936	118070627	692	GR
854	Chr3	120937742	120938367	626	IR
855	Chr3	123184971	123185585	615	GR
856	Chr3	123466498	123466875	378	GR
857	Chr3	124512978	124513891	914	IR
858	Chr3	124802666	124803037	372	IR
859	Chr3	124911227	124911799	573	IR
860	Chr3	127803542	127803821	280	GR
861	Chr3	128029826	128030812	987	GR
862	Chr3	129224726	129226000	1275	IR
863	Chr3	129508686	129509073	388	IR
864	Chr3	129578502	129578846	345	IR
865	Chr3	130000403	130001160	758	IR
866	Chr3	130150928	130151377	450	IR
867	Chr3	130161600	130162185	586	IR
868	Chr3	132149506	132150508	1003	GR
869	Chr3	132710506	132710945	440	IR
870	Chr3	139487171	139487524	354	GR
871	Chr3	140073225	140075731	2507	IR
872	Chr3	140131898	140132441	544	IR
873	Chr3	140419952	140421002	1051	TSS
874	Chr3	140529792	140530252	461	IR
875	Chr3	140981706	140982465	760	IR
876	Chr3	141273076	141273311	236	GR
877	Chr3	144717093	144717549	457	IR
878	Chr3	144717944	144718589	646	IR
879	Chr3	144730147	144730731	585	IR
880	Chr3	144736746	144737185	440	IR
881	Chr3	147397854	147398375	522	IR
882	Chr3	147398708	147399303	596	IR
883	Chr3	147444464	147444941	478	GR
884	Chr3	148051980	148052508	529	IR
885	Chr3	148551161	148551602	442	GR
886	Chr3	148775140	148776067	928	GR
887	Chr3	148895142	148895615	474	IR
888	Chr3	149694308	149694591	284	IR
889	Chr3	150188834	150189389	556	IR
890	Chr3	151023951	151024360	410	IR
891	Chr3	151451750	151452537	788	GR
892	Chr3	151680860	151681249	390	IR
893	Chr3	153276516	153276935	420	IR
894	Chr3	153305851	153307686	1836	IR
895	Chr3	154885432	154886000	569	IR
896	Chr3	156545369	156545826	458	IR
897	Chr3	156760215	156760654	440	GR
898	Chr3	157165820	157166488	669	GR
899	Chr3	157561241	157561995	755	IR
900	Chr3	160867754	160868402	649	IR
901	Chr3	161057748	161058118	371	IR
902	Chr3	161112448	161112781	334	IR
903	Chr3	162400392	162400853	462	IR
904	Chr3	164676596	164676971	376	IR
905	Chr3	164728612	164728933	322	IR
906	Chr3	167838877	167839433	557	IR
907	Chr3	168506314	168506830	517	IR
908	Chr3	171054679	171056268	1590	IR
909	Chr3	171056749	171057499	751	IR
910	Chr3	171059917	171060448	532	IR
911	Chr4	1833142	1833768	627	IR
912	Chr4	2267465	2267891	427	GR
913	Chr4	3078752	3079163	412	GR
914	Chr4	5744772	5745346	575	IR
915	Chr4	5748543	5749297	755	IR
916	Chr4	6876377	6876965	589	IR
917	Chr4	7638680	7639320	641	GR
918	Chr4	7899956	7900441	486	IR
919	Chr4	8199515	8199861	347	GR
920	Chr4	9846346	9846859	514	GR
921	Chr4	9958674	9959018	345	GR
922	Chr4	10555050	10555465	416	GR
923	Chr4	11264944	11265543	600	GR
924	Chr4	13791386	13791770	385	GR
925	Chr4	15288678	15289325	648	GR
926	Chr4	16257250	16257633	384	GR
927	Chr4	16264832	16265709	878	GR
928	Chr4	18838813	18839273	461	IR
929	Chr4	21359116	21359578	463	GR
930	Chr4	22051574	22052062	489	GR
931	Chr4	23310039	23310245	207	GR
932	Chr4	23739646	23740775	1130	GR
933	Chr4	27086571	27087125	555	GR
934	Chr4	30877840	30878577	738	GR
935	Chr4	31758099	31758456	358	IR
936	Chr4	33778097	33778818	722	GR
937	Chr4	35947872	35948478	607	IR
938	Chr4	35978132	35978655	524	IR
939	Chr4	39319125	39319653	529	IR
940	Chr4	39926209	39927000	792	IR
941	Chr4	43424530	43425280	751	GR
942	Chr4	43517215	43517749	535	GR
943	Chr4	46498423	46498653	231	IR
944	Chr4	48176070	48176855	786	IR
945	Chr4	49499460	49499820	361	GR
946	Chr4	49619492	49619630	139	IR
947	Chr4	49620479	49620972	494	IR
948	Chr4	49865820	49866132	313	IR
949	Chr4	49869502	49870295	794	IR
950	Chr4	50079638	50080314	677	IR
951	Chr4	50122932	50123649	718	IR
952	Chr4	50184080	50184513	434	IR
953	Chr4	55047552	55047992	441	GR
954	Chr4	55168820	55169365	546	IR
955	Chr4	55562319	55563518	1200	GR
956	Chr4	57721872	57722261	390	IR
957	Chr4	57733553	57733968	416	IR
958	Chr4	57735257	57736277	1021	IR
959	Chr4	57744770	57745147	378	IR
960	Chr4	57746818	57747250	433	IR
961	Chr4	57748708	57749497	790	IR
962	Chr4	57753542	57754285	744	IR
963	Chr4	57754801	57755496	696	IR
964	Chr4	57756687	57756935	249	IR
965	Chr4	57758095	57758527	433	IR
966	Chr4	57760662	57761352	691	IR
967	Chr4	57768435	57769030	596	IR
968	Chr4	57786968	57787751	784	IR
969	Chr4	57794309	57794817	509	IR
970	Chr4	57810600	57810988	389	IR
971	Chr4	60010752	60011200	449	GR
972	Chr4	60026006	60026285	280	GR
973	Chr4	60027230	60027643	414	GR
974	Chr4	60115252	60115601	350	GR
975	Chr4	60155930	60156499	570	GR
976	Chr4	61055364	61055800	437	GR
977	Chr4	61143650	61144305	656	GR
978	Chr4	62830364	62830511	148	IR
979	Chr4	63741119	63741513	395	IR
980	Chr4	64884776	64885827	1052	IR
981	Chr4	65216994	65217739	746	IR
982	Chr4	66468938	66469313	376	IR
983	Chr4	67239842	67240268	427	GR
984	Chr4	71248730	71249452	723	GR
985	Chr4	71268670	71269700	1031	GR
986	Chr4	75829584	75829976	393	IR
987	Chr4	75830945	75831069	125	IR
988	Chr4	75831660	75831947	288	IR
989	Chr4	75833595	75833986	392	IR
990	Chr4	75835872	75836231	360	IR
991	Chr4	75836605	75836978	374	IR
992	Chr4	75838606	75838950	345	IR
993	Chr4	75840154	75840423	270	IR
994	Chr4	75841237	75841591	355	IR
995	Chr4	75892723	75893093	371	IR
996	Chr4	75895084	75895333	250	IR
997	Chr4	75895284	75895426	143	IR
998	Chr4	75897574	75897961	388	IR
999	Chr4	75899728	75900221	494	IR
1000	Chr4	75901421	75901865	445	IR
1001	Chr4	75903204	75903806	603	IR
1002	Chr4	75905427	75905530	104	IR
1003	Chr4	75906504	75906878	375	IR
1004	Chr4	75906839	75907674	836	IR
1005	Chr4	75908053	75908355	303	IR
1006	Chr4	78047377	78048361	985	IR
1007	Chr4	82439294	82439683	390	GR
1008	Chr4	82776222	82776466	245	IR
1009	Chr4	84336502	84337501	1000	IR
1010	Chr4	84600252	84600711	460	IR
1011	Chr4	85405061	85405438	378	GR
1012	Chr4	86168956	86169689	734	IR
1013	Chr4	87748383	87748933	551	GR
1014	Chr4	89033873	89034410	538	IR
1015	Chr4	89067958	89069121	1164	IR
1016	Chr4	89200240	89201250	1011	IR
1017	Chr4	89202758	89205029	2272	IR
1018	Chr4	89207190	89207772	583	IR
1019	Chr4	89208070	89208694	625	IR
1020	Chr4	90043252	90043559	308	IR
1021	Chr4	90146526	90147161	636	GR
1022	Chr4	90511405	90511799	395	GR
1023	Chr4	99810868	99811254	387	IR
1024	Chr4	99818798	99819330	533	IR
1025	Chr4	99822120	99823127	1008	IR
1026	Chr4	99824659	99825359	701	IR
1027	Chr4	99829957	99830589	633	IR
1028	Chr4	99847252	99848637	1386	IR
1029	Chr4	99956926	99957280	355	IR
1030	Chr4	100043422	100044321	900	IR
1031	Chr4	100273540	100274186	647	IR
1032	Chr4	103037475	103037827	353	IR
1033	Chr4	103324535	103325052	518	IR
1034	Chr4	104863559	104863967	409	IR
1035	Chr4	106722806	106723498	693	IR
1036	Chr4	110245886	110246123	238	IR
1037	Chr4	111273532	111273895	364	GR
1038	Chr4	111587628	111587989	362	GR
1039	Chr4	111616755	111617216	462	GR
1040	Chr4	111734502	111735448	947	GR
1041	Chr4	111993219	111993504	286	IR
1042	Chr4	112493086	112493740	655	IR
1043	Chr4	114875595	114876389	795	GR
1044	Chr4	115377542	115377943	402	IR
1045	Chr4	116394896	116395218	323	IR
1046	Chr4	118068542	118069071	530	IR
1047	Chr4	118133169	118133631	463	GR
1048	Chr4	118926689	118927165	477	GR
1049	Chr4	119045615	119046329	715	GR
1050	Chr4	119687572	119688491	920	TSS
1051	Chr4	120864450	120864825	376	GR
1052	Chr4	122388725	122389750	1026	GR
1053	Chr4	123325096	123325713	618	IR
1054	Chr4	125418593	125419161	569	GR
1055	Chr4	127109849	127110333	485	GR
1056	Chr4	128986796	128987503	708	IR
1057	Chr4	130150480	130150848	369	GR
1058	Chr4	131295931	131296394	464	IR
1059	Chr4	132875466	132875805	340	IR
1060	Chr4	133363123	133363937	815	IR
1061	Chr4	134708530	134708983	454	IR
1062	Chr4	136166726	136167288	563	GR
1063	Chr4	141406795	141407131	337	GR
1064	Chr4	141614268	141615229	962	GR
1065	Chr4	141620705	141621029	325	GR
1066	Chr4	142575748	142576117	370	IR
1067	Chr4	147274804	147275455	652	IR
1068	Chr4	147668704	147669325	622	IR
1069	Chr4	148072210	148072704	495	TSS
1070	Chr4	150442635	150443246	612	IR
1071	Chr4	150573263	150573660	398	IR
1072	Chr4	150761155	150761771	617	IR
1073	Chr4	150766487	150766737	251	IR
1074	Chr4	150770852	150771290	439	IR
1075	Chr4	151178002	151178459	458	IR
1076	Chr4	152306660	152307381	722	GR
1077	Chr4	152921822	152922665	844	IR
1078	Chr4	153129658	153129794	137	IR
1079	Chr4	153954447	153954837	391	IR
1080	Chr4	158322364	158323355	992	GR
1081	Chr4	161648630	161649000	371	IR
1082	Chr4	162703128	162703720	593	IR
1083	Chr4	166067620	166068578	959	IR
1084	Chr4	167309824	167310353	530	IR
1085	Chr4	172996720	172997459	740	GR
1086	Chr4	172999851	173000501	651	GR
1087	Chr4	172999851	173000501	651	GR
1088	Chr4	174753670	174753906	237	GR
1089	Chr4	176142304	176142692	389	IR
1090	Chr4	176192942	176194217	1276	IR
1091	Chr4	176305368	176305903	536	IR
1092	Chr4	176788918	176789428	511	GR
1093	Chr4	178647430	178647639	210	IR
1094	Chr4	180025132	180025568	437	IR
1095	Chr4	180211702	180212282	581	IR
1096	Chr4	180793057	180793719	663	GR
1097	Chr4	181551303	181551804	502	GR
1098	Chr4	185264988	185265587	600	IR
1099	Chr4	185439188	185439855	668	IR
1100	Chr4	186047506	186047961	456	IR
1101	Chr4	186251752	186252265	514	IR
1102	Chr5	1898402	1899180	779	GR
1103	Chr5	1972787	1973365	579	GR
1104	Chr5	2321242	2321724	483	IR
1105	Chr5	3330292	3330811	520	IR
1106	Chr5	4667674	4668321	648	GR
1107	Chr5	5370167	5370614	448	IR
1108	Chr5	5948699	5949093	395	IR
1109	Chr5	6818088	6818937	850	GR
1110	Chr5	7337630	7338323	694	IR
1111	Chr5	8176207	8176857	651	IR
1112	Chr5	8783962	8785380	1419	GR
1113	Chr5	13134138	13134964	827	IR
1114	Chr5	14587009	14587428	420	GR
1115	Chr5	14643307	14644034	728	GR
1116	Chr5	15283308	15283702	395	IR
1117	Chr5	15408376	15409533	1158	IR
1118	Chr5	16541536	16542323	788	GR
1119	Chr5	16745065	16745309	245	IR
1120	Chr5	16947377	16948751	1375	GR
1121	Chr5	17365058	17365880	823	IR
1122	Chr5	20694489	20695000	512	IR
1123	Chr5	22490964	22491396	433	IR
1124	Chr5	22512402	22512725	324	IR
1125	Chr5	22766809	22767750	942	IR
1126	Chr5	22868706	22869287	582	IR
1127	Chr5	22877475	22877819	345	IR
1128	Chr5	23146704	23147019	316	GR
1129	Chr5	23174628	23174978	351	GR
1130	Chr5	25008118	25008625	508	TSS
1131	Chr5	25322846	25323325	480	IR
1132	Chr5	25329954	25330431	478	IR
1133	Chr5	25339033	25339572	540	IR
1134	Chr5	25391730	25392252	523	IR
1135	Chr5	26159627	26160669	1043	IR
1136	Chr5	26203440	26204029	590	IR
1137	Chr5	26383015	26383591	577	GR
1138	Chr5	26390553	26391791	1239	TSS
1139	Chr5	26627347	26627998	652	IR
1140	Chr5	26951908	26952463	556	IR
1141	Chr5	27090877	27091391	515	IR
1142	Chr5	27307918	27308766	849	IR
1143	Chr5	27353068	27353557	490	IR
1144	Chr5	28094232	28094655	424	IR
1145	Chr5	28195953	28196317	365	GR
1146	Chr5	29854858	29855469	612	IR
1147	Chr5	32404988	32405431	444	GR
1148	Chr5	32464434	32464925	492	GR
1149	Chr5	32522362	32522839	478	GR
1150	Chr5	34310252	34310690	439	GR
1151	Chr5	34812242	34812747	506	GR
1152	Chr5	35064250	35064676	427	GR
1153	Chr5	35189422	35190523	1102	GR
1154	Chr5	35194060	35194509	450	GR
1155	Chr5	35376314	35377311	998	GR
1156	Chr5	36415992	36416524	533	IR
1157	Chr5	36435860	36436304	445	IR
1158	Chr5	36569127	36569777	651	GR
1159	Chr5	36862127	36862745	619	IR
1160	Chr5	37033604	37034209	606	IR
1161	Chr5	39479172	39479909	738	IR
1162	Chr5	39875780	39876301	522	GR
1163	Chr5	41968718	41969194	477	IR
1164	Chr5	44850398	44850943	546	GR
1165	Chr5	46407658	46407955	298	IR
1166	Chr5	47466627	47467223	597	IR
1167	Chr5	47990263	47992246	1984	IR
1168	Chr5	48734891	48735186	296	GR
1169	Chr5	48764451	48764627	177	GR
1170	Chr5	49188698	49189661	964	GR
1171	Chr5	49328110	49328565	456	GR
1172	Chr5	49875770	49876177	408	IR
1173	Chr5	50223568	50224495	928	IR
1174	Chr5	52947877	52948997	1121	IR
1175	Chr5	52949290	52949875	586	IR
1176	Chr5	54575611	54576039	429	IR
1177	Chr5	56991006	56991646	641	IR
1178	Chr5	57602142	57602748	607	GR
1179	Chr5	57673804	57675016	1213	GR
1180	Chr5	60322706	60323402	697	IR
1181	Chr5	60551598	60552026	429	IR
1182	Chr5	61301360	61301891	532	GR
1183	Chr5	61633664	61634478	815	GR
1184	Chr5	62590452	62590885	434	GR
1185	Chr5	63049492	63049879	388	GR
1186	Chr5	64471100	64471933	834	IR
1187	Chr5	65749972	65751008	1037	IR
1188	Chr5	65782893	65783873	981	IR
1189	Chr5	66485632	66486457	826	GR
1190	Chr5	69839504	69840095	592	IR
1191	Chr5	70558432	70558739	308	GR
1192	Chr5	71124880	71125322	443	GR
1193	Chr5	71695168	71695611	444	IR
1194	Chr5	71786300	71786742	443	GR
1195	Chr5	71851434	71852077	644	GR
1196	Chr5	72448522	72449179	658	GR
1197	Chr5	72899668	72899967	300	GR
1198	Chr5	73370373	73370841	469	IR
1199	Chr5	73446658	73447257	600	GR
1200	Chr5	73658342	73658691	350	IR
1201	Chr5	74850672	74851160	489	TSS
1202	Chr5	75525290	75525886	597	GR
1203	Chr5	76209040	76209831	792	IR
1204	Chr5	79522100	79522818	719	TSS
1205	Chr5	80031664	80031893	230	IR
1206	Chr5	80674365	80674773	409	IR
1207	Chr5	81613153	81613581	429	IR
1208	Chr5	81929324	81929575	252	GR
1209	Chr5	82180877	82181428	552	GR
1210	Chr5	83384676	83385384	709	IR
1211	Chr5	83612051	83612976	926	IR
1212	Chr5	84760755	84761229	475	IR
1213	Chr5	85420302	85421097	796	IR
1214	Chr5	86660843	86661445	603	IR
1215	Chr5	87063478	87064002	525	IR
1216	Chr5	87079252	87080284	1033	IR
1217	Chr5	87396312	87396713	402	IR
1218	Chr5	87574600	87575220	621	GR
1219	Chr5	87821752	87822327	576	GR
1220	Chr5	88462234	88463183	950	IR
1221	Chr5	89972670	89972949	280	IR
1222	Chr5	90225891	90226625	735	IR
1223	Chr5	94385088	94386453	1366	IR
1224	Chr5	95197698	95198221	524	IR
1225	Chr5	95632876	95633394	519	IR
1226	Chr5	95798031	95798711	681	IR
1227	Chr5	99474554	99475331	778	IR
1228	Chr5	100070226	100070875	650	GR
1229	Chr5	100656633	100657375	743	IR
1230	Chr5	100789752	100790231	480	IR
1231	Chr5	100821640	100821879	240	IR
1232	Chr5	101194046	101194930	885	GR
1233	Chr5	101493314	101493879	566	IR
1234	Chr5	101514953	101515458	506	IR
1235	Chr5	101556377	101556770	394	IR
1236	Chr5	102350664	102351457	794	IR
1237	Chr5	103231466	103232283	818	GR
1238	Chr5	104208612	104209316	705	GR
1239	Chr5	104402398	104403004	607	IR
1240	Chr5	107026264	107027328	1065	IR
1241	Chr5	108009074	108009568	495	IR
1242	Chr5	108248994	108249577	584	IR
1243	Chr5	108274448	108275082	635	IR
1244	Chr5	108330504	108331097	594	IR
1245	Chr5	108332986	108333896	911	IR
1246	Chr5	108350362	108351084	723	IR
1247	Chr5	108915144	108916518	1375	TSS
1248	Chr5	110486090	110486595	506	IR
1249	Chr5	110671012	110671794	783	IR
1250	Chr5	111524947	111525607	661	IR
1251	Chr5	113665104	113665582	479	IR
1252	Chr5	114260165	114260777	613	IR
1253	Chr5	114470884	114471093	210	IR
1254	Chr5	115616871	115617365	495	IR
1255	Chr5	115660574	115660988	415	IR
1256	Chr5	115669764	115670329	566	IR
1257	Chr5	115684034	115684521	488	IR
1258	Chr5	116990502	116992365	1864	IR
1259	Chr5	118878731	118879461	731	GR
1260	Chr5	119053391	119053926	536	GR
1261	Chr5	119111977	119112389	413	GR
1262	Chr5	119310189	119311221	1033	IR
1263	Chr5	120793076	120793523	448	GR
1264	Chr5	121873698	121874147	450	GR
1265	Chr5	122119798	122120325	528	GR
1266	Chr5	122221711	122222216	506	GR
1267	Chr5	122385817	122387455	1639	GR
1268	Chr5	123372550	123373118	569	GR
1269	Chr5	124718322	124719060	739	IR
1270	Chr5	124825874	124826317	444	IR
1271	Chr5	124999846	125000275	430	IR
1272	Chr5	124999846	125000275	430	IR
1273	Chr5	125094056	125094981	926	IR
1274	Chr5	126044579	126044808	230	GR
1275	Chr5	128256817	128257374	558	GR
1276	Chr5	129096500	129096980	481	GR
1277	Chr5	129462569	129462887	319	IR
1278	Chr5	129856666	129857196	531	GR
1279	Chr5	133171620	133171795	176	IR
1280	Chr5	134706592	134707085	494	IR
1281	Chr5	134724019	134724508	490	IR
1282	Chr5	134745590	134746679	1090	IR
1283	Chr5	134759288	134759753	466	IR
1284	Chr5	134761346	134762025	680	IR
1285	Chr5	134764982	134765472	491	IR
1286	Chr5	134836950	134837199	250	IR
1287	Chr5	135361268	135361662	395	TSS
1288	Chr5	135647380	135647841	462	GR
1289	Chr5	136651372	136651732	361	GR
1290	Chr5	136662752	136663268	517	GR
1291	Chr5	137338002	137338566	565	GR
1292	Chr5	137595253	137595847	595	GR
1293	Chr5	138038663	138039137	475	IR
1294	Chr5	139296003	139296190	188	IR
1295	Chr5	139497736	139498597	862	IR
1296	Chr5	139504534	139505625	1092	IR
1297	Chr5	139518528	139519403	876	IR
1298	Chr5	139808644	139809375	732	IR
1299	Chr5	140041772	140042198	427	GR
1300	Chr5	141012314	141013204	891	GR
1301	Chr5	141332702	141333395	694	GR
1302	Chr5	141399998	141401115	1118	GR
1303	Chr5	142187538	142187957	420	GR
1304	Chr5	144613295	144613928	634	IR
1305	Chr5	145555722	145556911	1190	GR
1306	Chr5	146037394	146037577	184	IR
1307	Chr5	147088110	147088599	490	IR
1308	Chr5	147487053	147487455	403	TSS
1309	Chr5	148160410	148160727	318	GR
1310	Chr5	148240437	148241125	689	GR
1311	Chr5	148783982	148784408	427	GR
1312	Chr5	148879496	148879955	460	GR
1313	Chr5	148883564	148884223	660	GR
1314	Chr5	149632356	149632895	540	GR
1315	Chr5	150878165	150878498	334	GR
1316	Chr5	151435686	151436044	359	IR
1317	Chr5	153413852	153414836	985	GR
1318	Chr5	153542978	153543518	541	IR
1319	Chr5	155404923	155405344	422	IR
1320	Chr5	163587006	163588084	1079	GR
1321	Chr5	165607607	165608349	743	GR
1322	Chr5	165942299	165943033	735	GR
1323	Chr5	167494692	167495180	489	GR
1324	Chr5	170395734	170396375	642	IR
1325	Chr5	171275389	171275725	337	IR
1326	Chr5	171568966	171569868	903	IR
1327	Chr5	172353002	172353420	419	GR
1328	Chr6	2358223	2359127	905	IR
1329	Chr6	2881418	2882419	1002	IR
1330	Chr6	3074129	3074320	192	GR
1331	Chr6	3892947	3893294	348	GR
1332	Chr6	5433457	5434298	842	IR
1333	Chr6	6010056	6010518	463	IR
1334	Chr6	6460801	6461366	566	IR
1335	Chr6	9026094	9026571	478	IR
1336	Chr6	9384552	9385064	513	IR
1337	Chr6	9745594	9746477	884	GR
1338	Chr6	10699261	10700775	1515	IR
1339	Chr6	10823762	10824513	752	GR
1340	Chr6	11223363	11223797	435	GR
1341	Chr6	11246212	11246513	302	GR
1342	Chr6	11303142	11303322	181	GR
1343	Chr6	11376820	11377349	530	IR
1344	Chr6	11994516	11995139	624	IR
1345	Chr6	14717837	14718219	383	GR
1346	Chr6	14799101	14799804	704	GR
1347	Chr6	20228922	20229369	448	GR
1348	Chr6	20347288	20347651	364	GR
1349	Chr6	21208084	21209127	1044	IR
1350	Chr6	22463387	22463589	203	IR
1351	Chr6	24460075	24460614	540	GR
1352	Chr6	24853696	24854155	460	GR
1353	Chr6	25150354	25151601	1248	TSS
1354	Chr6	25834438	25834979	542	GR
1355	Chr6	26116192	26116565	374	IR
1356	Chr6	26153995	26154547	553	GR
1357	Chr6	27281542	27281887	346	GR
1358	Chr6	27424668	27425094	427	GR
1359	Chr6	28247356	28247864	509	GR
1360	Chr6	28311882	28312262	381	IR
1361	Chr6	28586942	28587580	639	GR
1362	Chr6	29010473	29010884	412	IR
1363	Chr6	30107494	30108241	748	IR
1364	Chr6	30586334	30586801	468	IR
1365	Chr6	32968320	32968792	473	IR
1366	Chr6	32968949	32969329	381	IR
1367	Chr6	34194709	34195400	692	IR
1368	Chr6	36468603	36469257	655	IR
1369	Chr6	37902404	37902993	590	IR
1370	Chr6	39951612	39952425	814	IR
1371	Chr6	40022874	40023259	386	IR
1372	Chr6	40163023	40163339	317	IR
1373	Chr6	40606086	40606547	462	GR
1374	Chr6	40613872	40614381	510	GR
1375	Chr6	41950776	41951675	900	GR
1376	Chr6	44149682	44150527	846	IR
1377	Chr6	44571172	44571684	513	IR
1378	Chr6	45059404	45060053	650	IR
1379	Chr6	46078950	46080000	1051	IR
1380	Chr6	46592522	46592875	354	GR
1381	Chr6	47010159	47011197	1039	IR
1382	Chr6	47346026	47346370	345	IR
1383	Chr6	47926876	47927469	594	IR
1384	Chr6	49058842	49059472	631	IR
1385	Chr6	49166295	49167079	785	GR
1386	Chr6	49727508	49727865	358	GR
1387	Chr6	53439180	53440258	1079	GR
1388	Chr6	54831152	54831985	834	GR
1389	Chr6	55059464	55059938	475	IR
1390	Chr6	55071786	55072938	1153	IR
1391	Chr6	55144603	55145326	724	GR
1392	Chr6	57678868	57679421	554	GR
1393	Chr6	57687658	57687915	258	GR
1394	Chr6	59120983	59121527	545	IR
1395	Chr6	59773687	59774135	449	GR
1396	Chr6	59814888	59815479	592	GR
1397	Chr6	60213953	60214353	401	IR
1398	Chr6	60348650	60349375	726	GR
1399	Chr6	60400450	60400774	325	GR
1400	Chr6	61240877	61241279	403	IR
1401	Chr6	61355084	61355591	508	IR
1402	Chr6	62280270	62280696	427	IR
1403	Chr6	63795334	63795861	528	GR
1404	Chr6	63890432	63890789	358	GR
1405	Chr6	65737946	65738069	124	IR
1406	Chr6	65934377	65934838	462	IR
1407	Chr6	65935506	65936375	870	IR
1408	Chr6	66591995	66592537	543	IR
1409	Chr6	69775579	69775923	345	IR
1410	Chr6	70601692	70602347	656	GR
1411	Chr6	71971422	71971908	487	IR
1412	Chr6	72161558	72161919	362	IR
1413	Chr6	72849062	72849599	538	IR
1414	Chr6	73142892	73143297	406	GR
1415	Chr6	73903816	73904845	1030	GR
1416	Chr6	73917608	73918318	711	GR
1417	Chr6	74637498	74639496	1999	IR
1418	Chr6	75085177	75085625	449	GR
1419	Chr6	75458252	75459039	788	GR
1420	Chr6	76835403	76836084	682	IR
1421	Chr6	76964288	76964575	288	IR
1422	Chr6	81028187	81028875	689	IR
1423	Chr6	86379929	86380639	711	GR
1424	Chr6	87426677	87427340	664	IR
1425	Chr6	88351238	88352009	772	GR
1426	Chr6	88833592	88833947	356	GR
1427	Chr6	90582776	90583111	336	IR
1428	Chr6	90655752	90656333	582	IR
1429	Chr6	90672877	90674214	1338	IR
1430	Chr6	91380407	91380899	493	IR
1431	Chr6	91432167	91432556	390	IR
1432	Chr6	92994754	92995392	639	GR
1433	Chr6	93511204	93511592	389	IR
1434	Chr6	93668045	93668379	335	IR
1435	Chr6	95782524	95783145	622	IR
1436	Chr6	95849937	95850347	411	IR
1437	Chr6	97049796	97050223	428	IR
1438	Chr6	97062170	97062629	460	IR
1439	Chr6	97490014	97490606	593	GR
1440	Chr6	97534502	97535147	646	GR
1441	Chr6	97766716	97767999	1284	GR
1442	Chr6	99093727	99094455	729	IR
1443	Chr6	99137634	99138012	379	GR
1444	Chr6	99847240	99848057	818	GR
1445	Chr6	99848098	99848565	468	GR
1446	Chr6	100036172	100036778	607	IR
1447	Chr6	101070932	101071311	380	GR
1448	Chr6	101092002	101092978	977	GR
1449	Chr6	101521154	101521760	607	GR
1450	Chr6	103679719	103680171	453	IR
1451	Chr6	103704877	103705679	803	IR
1452	Chr6	103913464	103913981	518	IR
1453	Chr6	104191091	104191796	706	IR
1454	Chr6	104194822	104195305	484	IR
1455	Chr6	104195757	104196145	389	IR
1456	Chr6	104935974	104936613	640	GR
1457	Chr6	105109462	105109775	314	GR
1458	Chr6	105226542	105228202	1661	IR
1459	Chr6	105682664	105683273	610	IR
1460	Chr6	105807454	105808217	764	GR
1461	Chr6	106159211	106159889	679	GR
1462	Chr6	108552752	108553157	406	GR
1463	Chr6	110376999	110377325	327	GR
1464	Chr6	110843377	110843889	513	GR
1465	Chr6	110960196	110960511	316	IR
1466	Chr6	111606149	111606539	391	GR
1467	Chr6	112750966	112751811	846	GR
1468	Chr6	113093836	113094203	368	GR
1469	Chr6	113653407	113653761	355	GR
1470	Chr6	113719421	113720162	742	GR
1471	Chr6	113816190	113816685	496	GR
1472	Chr6	113870474	113870793	320	GR
1473	Chr6	113879762	113880103	342	GR
1474	Chr6	114481460	114481949	490	IR
1475	Chr6	114853786	114854409	624	GR
1476	Chr6	119969271	119969950	680	IR
1477	Chr6	121594245	121594963	719	IR
1478	Chr6	121993002	121993443	442	IR
1479	Chr6	124861706	124862039	334	GR
1480	Chr6	124926758	124927170	413	GR
1481	Chr6	124928120	124928500	381	GR
1482	Chr6	125034624	125035018	395	IR
1483	Chr6	125330529	125331350	822	GR
1484	Chr6	127110050	127110723	674	IR
1485	Chr6	128267088	128267825	738	IR
1486	Chr6	128270712	128271197	486	IR
1487	Chr6	128275160	128276062	903	IR
1488	Chr6	128328620	128329008	389	IR
1489	Chr6	129012512	129012911	400	IR
1490	Chr6	129786377	129787456	1080	GR
1491	Chr6	129824707	129825007	301	GR
1492	Chr6	131636112	131636486	375	IR
1493	Chr6	131960377	131960908	532	IR
1494	Chr6	133246168	133246784	617	IR
1495	Chr6	133359399	133359926	528	GR
1496	Chr6	134190124	134190750	627	IR
1497	Chr6	134263556	134263947	392	IR
1498	Chr6	134307053	134307485	433	IR
1499	Chr6	134401178	134401634	457	IR
1500	Chr6	134613420	134614079	660	IR
1501	Chr6	135126718	135127101	384	IR
1502	Chr6	135417077	135418193	1117	TSS
1503	Chr6	135565712	135566212	501	IR
1504	Chr6	136316786	136317137	352	GR
1505	Chr6	138645796	138646891	1096	IR
1506	Chr6	138672382	138673530	1149	IR
1507	Chr6	138928012	138929100	1089	IR
1508	Chr6	139007294	139007708	415	IR
1509	Chr6	139061549	139061894	346	IR
1510	Chr6	139065934	139066850	917	IR
1511	Chr6	139073252	139073882	631	IR
1512	Chr6	139075967	139076456	490	IR
1513	Chr6	139218782	139219243	462	IR
1514	Chr6	139225418	139225985	568	IR
1515	Chr6	139270278	139270731	454	IR
1516	Chr6	139486210	139487302	1093	IR
1517	Chr6	139495924	139496523	600	IR
1518	Chr6	139761740	139762427	688	IR
1519	Chr6	139833462	139834579	1118	IR
1520	Chr6	139860473	139861048	576	IR
1521	Chr6	143619492	143620096	605	GR
1522	Chr6	144219295	144219666	372	GR
1523	Chr6	145184191	145184538	348	TSS
1524	Chr6	145215900	145216215	316	GR
1525	Chr6	146370027	146370771	745	IR
1526	Chr6	146703740	146704411	672	IR
1527	Chr6	147552049	147552497	449	IR
1528	Chr6	147576720	147577483	764	GR
1529	Chr7	673857	674317	461	IR
1530	Chr7	789540	790073	534	IR
1531	Chr7	1066626	1068103	1478	IR
1532	Chr7	1340016	1341250	1235	GR
1533	Chr7	1354962	1355606	645	GR
1534	Chr7	1634686	1635349	664	GR
1535	Chr7	1640101	1641178	1078	GR
1536	Chr7	2316579	2318227	1649	IR
1537	Chr7	5953226	5953740	515	IR
1538	Chr7	12691843	12692334	492	GR
1539	Chr7	12702488	12702952	465	GR
1540	Chr7	12760880	12761535	656	IR
1541	Chr7	13117336	13118187	852	TSS
1542	Chr7	14069873	14070755	883	IR
1543	Chr7	14113846	14114557	712	IR
1544	Chr7	18030658	18031873	1216	IR
1545	Chr7	18037020	18037631	612	IR
1546	Chr7	18432014	18432637	624	IR
1547	Chr7	18440966	18441783	818	IR
1548	Chr7	18506514	18507044	531	IR
1549	Chr7	18508255	18508734	480	IR
1550	Chr7	18509138	18509583	446	IR
1551	Chr7	18511714	18512149	436	IR
1552	Chr7	18521440	18521989	550	IR
1553	Chr7	18595391	18595861	471	IR
1554	Chr7	18922152	18922637	486	GR
1555	Chr7	19071676	19072117	442	GR
1556	Chr7	19077728	19078299	572	GR
1557	Chr7	19079142	19080569	1428	GR
1558	Chr7	19156459	19156890	432	GR
1559	Chr7	19449428	19450149	722	IR
1560	Chr7	21821731	21822083	353	IR
1561	Chr7	22796788	22797121	334	GR
1562	Chr7	22843428	22843998	571	GR
1563	Chr7	23643128	23643679	552	IR
1564	Chr7	23670744	23672070	1327	IR
1565	Chr7	24143196	24143651	456	IR
1566	Chr7	24637210	24638067	858	IR
1567	Chr7	24935296	24935625	330	GR
1568	Chr7	25247339	25248074	736	GR
1569	Chr7	26547692	26548083	392	IR
1570	Chr7	29422082	29422657	576	IR
1571	Chr7	29664556	29664918	363	IR
1572	Chr7	30575187	30575852	666	IR
1573	Chr7	30629086	30629491	406	IR
1574	Chr7	30827982	30828387	406	GR
1575	Chr7	31197502	31197998	497	GR
1576	Chr7	31223767	31224095	329	GR
1577	Chr7	31293972	31294770	799	TSS
1578	Chr7	31362944	31363628	685	GR
1579	Chr7	32121163	32121906	744	GR
1580	Chr7	32397770	32397985	216	IR
1581	Chr7	34171968	34173172	1205	IR
1582	Chr7	34410984	34412567	1584	IR
1583	Chr7	34621022	34621482	461	IR
1584	Chr7	35710424	35710887	464	IR
1585	Chr7	36032951	36033489	539	IR
1586	Chr7	36329627	36330354	728	IR
1587	Chr7	36603044	36603470	427	GR
1588	Chr7	36792298	36793010	713	IR
1589	Chr7	36978583	36978806	224	IR
1590	Chr7	37645636	37646420	785	IR
1591	Chr7	37859638	37860029	392	IR
1592	Chr7	38256057	38256251	195	GR
1593	Chr7	38271252	38271837	586	GR
1594	Chr7	40260180	40260761	582	GR
1595	Chr7	44350504	44350997	494	IR
1596	Chr7	44974624	44975125	502	IR
1597	Chr7	45397040	45397477	438	GR
1598	Chr7	45497632	45498053	422	GR
1599	Chr7	46442252	46442679	428	IR
1600	Chr7	47018530	47018946	417	IR
1601	Chr7	47336888	47337527	640	GR
1602	Chr7	47675788	47676333	546	GR
1603	Chr7	47907710	47908057	348	IR
1604	Chr7	48417002	48417797	796	IR
1605	Chr7	48438145	48438496	352	IR
1606	Chr7	48861377	48861837	461	TSS
1607	Chr7	48916699	48917079	381	IR
1608	Chr7	49236517	49237597	1081	IR
1609	Chr7	49318150	49318638	489	IR
1610	Chr7	50168578	50169352	775	GR
1611	Chr7	50172389	50173005	617	GR
1612	Chr7	50208266	50208954	689	GR
1613	Chr7	50255506	50255999	494	GR
1614	Chr7	50599609	50600750	1142	IR
1615	Chr7	51629905	51630550	646	IR
1616	Chr7	52956002	52957129	1128	IR
1617	Chr7	53584877	53586095	1219	IR
1618	Chr7	53875636	53876037	402	GR
1619	Chr7	53945460	53945916	457	GR
1620	Chr7	54169660	54170199	540	IR
1621	Chr7	54491627	54492556	930	GR
1622	Chr7	54667097	54667556	460	GR
1623	Chr7	54976806	54977653	848	IR
1624	Chr7	55442208	55442923	716	GR
1625	Chr7	56057066	56057544	479	IR
1626	Chr7	56470330	56471072	743	GR
1627	Chr7	56555230	56555832	603	IR
1628	Chr7	56680565	56681192	628	GR
1629	Chr7	57373277	57373899	623	IR
1630	Chr7	58161888	58162421	534	IR
1631	Chr7	58193700	58194391	692	IR
1632	Chr7	58439262	58439959	698	IR
1633	Chr7	58628400	58628825	426	IR
1634	Chr7	58926627	58928125	1499	IR
1635	Chr7	59547163	59547767	605	IR
1636	Chr7	59690377	59690819	443	GR
1637	Chr7	59827928	59828657	730	IR
1638	Chr7	60736377	60736825	449	GR
1639	Chr7	61672363	61672820	458	IR
1640	Chr7	63970837	63971117	281	IR
1641	Chr7	67751616	67751981	366	TSS
1642	Chr7	67762966	67763423	458	GR
1643	Chr7	69561234	69561633	400	GR
1644	Chr7	70386546	70387096	551	GR
1645	Chr7	72542645	72543353	709	IR
1646	Chr7	72709740	72710238	499	IR
1647	Chr7	72953589	72954477	889	GR
1648	Chr7	73010262	73010543	282	IR
1649	Chr7	73203770	73204418	649	IR
1650	Chr7	73646832	73647675	844	IR
1651	Chr7	74167491	74168077	587	GR
1652	Chr7	74480842	74481473	632	GR
1653	Chr7	75059817	75061399	1583	GR
1654	Chr7	75952502	75952903	402	IR
1655	Chr7	76239456	76240094	639	GR
1656	Chr7	76264932	76265521	590	GR
1657	Chr7	76299602	76300450	849	GR
1658	Chr7	76418511	76419750	1240	GR
1659	Chr7	76463994	76464691	698	GR
1660	Chr7	76618187	76618596	410	GR
1661	Chr7	76628191	76628721	531	GR
1662	Chr7	77114932	77115301	370	GR
1663	Chr7	77199537	77199821	285	GR
1664	Chr7	77226619	77227005	387	GR
1665	Chr7	78042504	78043505	1002	IR
1666	Chr7	78567377	78568875	1499	IR
1667	Chr7	81820326	81821192	867	IR
1668	Chr7	84259167	84259845	679	GR
1669	Chr7	87427366	87427860	495	IR
1670	Chr7	90111506	90112286	781	GR
1671	Chr7	91759132	91759517	386	IR
1672	Chr7	93508741	93509199	459	IR
1673	Chr7	94309694	94310265	572	IR
1674	Chr7	94516163	94516543	381	GR
1675	Chr7	94556710	94557067	358	IR
1676	Chr7	94763382	94763657	276	GR
1677	Chr7	94850444	94851561	1118	TSS
1678	Chr7	94863045	94863721	677	GR
1679	Chr7	96319992	96320632	641	GR
1680	Chr7	96780858	96781359	502	IR
1681	Chr7	97326200	97326625	426	IR
1682	Chr7	98541672	98542193	522	IR
1683	Chr7	98617704	98618411	708	IR
1684	Chr7	98783168	98783595	428	IR
1685	Chr7	98811793	98813242	1450	IR
1686	Chr7	99315099	99315473	375	IR
1687	Chr7	99605877	99606376	500	IR
1688	Chr7	101594877	101595425	549	GR
1689	Chr7	101633606	101633936	331	IR
1690	Chr7	103571153	103571568	416	GR
1691	Chr7	104016676	104017288	613	IR
1692	Chr7	104095031	104095325	295	GR
1693	Chr7	104657616	104658023	408	IR
1694	Chr7	105330852	105331213	362	IR
1695	Chr7	105426259	105426583	325	IR
1696	Chr7	105591202	105591653	452	GR
1697	Chr7	106259002	106259891	890	IR
1698	Chr7	106302088	106302384	297	IR
1699	Chr7	107248984	107249742	759	IR
1700	Chr7	107868784	107869529	746	IR
1701	Chr7	110219619	110219997	379	IR
1702	Chr7	110389450	110389875	426	GR
1703	Chr7	110511436	110512078	643	GR
1704	Chr7	110771114	110771533	420	GR
1705	Chr7	110891662	110892049	388	IR
1706	Chr7	110965050	110965347	298	GR
1707	Chr7	111042690	111043081	392	GR
1708	Chr7	111527246	111527819	574	IR
1709	Chr7	113010428	113011101	674	IR
1710	Chr7	113021827	113022405	579	IR
1711	Chr7	113328824	113329263	440	IR
1712	Chr7	117004992	117005445	454	TSS
1713	Chr7	118593666	118594000	335	GR
1714	Chr7	119017164	119017575	412	GR
1715	Chr7	119258826	119259525	700	TSS
1716	Chr7	119552846	119553253	408	IR
1717	Chr7	119607752	119608237	486	IR
1718	Chr7	120727551	120727947	397	GR
1719	Chr7	121141303	121141662	360	GR
1720	Chr7	121443598	121443963	366	GR
1721	Chr7	122733880	122734409	530	GR
1722	Chr7	123186397	123187109	713	IR
1723	Chr7	124421426	124422453	1028	GR
1724	Chr7	124913127	124913877	751	IR
1725	Chr7	125009769	125010395	627	IR
1726	Chr7	125107070	125107583	514	IR
1727	Chr7	125405680	125406463	784	IR
1728	Chr7	126032545	126032863	319	GR
1729	Chr7	126893539	126893824	286	IR
1730	Chr7	127506609	127506843	235	IR
1731	Chr7	127657134	127657515	382	GR
1732	Chr7	132388461	132388741	281	IR
1733	Chr7	132522002	132522554	553	IR
1734	Chr7	132597318	132597751	434	IR
1735	Chr7	132919798	132920792	995	IR
1736	Chr7	133206957	133207539	583	GR
1737	Chr7	133463034	133463339	306	GR
1738	Chr7	133537154	133537522	369	GR
1739	Chr7	137286206	137286897	692	GR
1740	Chr7	137736330	137736708	379	IR
1741	Chr7	138301627	138302142	516	IR
1742	Chr7	138628232	138628681	450	IR
1743	Chr7	140339504	140340006	503	IR
1744	Chr7	140373194	140374105	912	IR
1745	Chr7	140536192	140536763	572	IR
1746	Chr7	141219350	141220198	849	GR
1747	Chr7	141229098	141229703	606	TSS
1748	Chr7	141833632	141834009	378	IR
1749	Chr7	142103028	142103705	678	GR
1750	Chr7	142539982	142540458	477	IR
1751	Chr7	142586213	142587365	1153	IR
1752	Chr7	142754960	142755380	421	TSS
1753	Chr7	142847742	142847951	210	IR
1754	Chr8	835238	835804	567	IR
1755	Chr8	1411758	1412653	896	GR
1756	Chr8	1432550	1432910	361	GR
1757	Chr8	1700510	1701257	748	IR
1758	Chr8	2085955	2086333	379	GR
1759	Chr8	2200869	2201561	693	IR
1760	Chr8	3602979	3603421	443	IR
1761	Chr8	3826591	3827721	1131	GR
1762	Chr8	3873138	3873671	534	GR
1763	Chr8	5980302	5980703	402	GR
1764	Chr8	6072252	6073002	751	GR
1765	Chr8	8092895	8093644	750	IR
1766	Chr8	10987869	10988233	365	IR
1767	Chr8	11763627	11764716	1090	IR
1768	Chr8	12113943	12114512	570	GR
1769	Chr8	12515286	12516057	772	GR
1770	Chr8	12739044	12739617	574	GR
1771	Chr8	12840066	12840511	446	GR
1772	Chr8	13116360	13116750	391	GR
1773	Chr8	14730122	14730529	408	IR
1774	Chr8	19949613	19949956	344	GR
1775	Chr8	20419190	20419586	397	GR
1776	Chr8	23829602	23830181	580	GR
1777	Chr8	24859756	24860413	658	IR
1778	Chr8	25169500	25169959	460	IR
1779	Chr8	26585992	26586395	404	IR
1780	Chr8	26593291	26594870	1580	IR
1781	Chr8	26597208	26597946	739	IR
1782	Chr8	28499986	28500685	700	GR
1783	Chr8	29990365	29991063	699	IR
1784	Chr8	30305640	30306578	939	IR
1785	Chr8	30425015	30426250	1236	IR
1786	Chr8	30457127	30458959	1833	IR
1787	Chr8	30480692	30481528	837	IR
1788	Chr8	30940252	30941205	954	IR
1789	Chr8	31695622	31696521	900	IR
1790	Chr8	31903090	31903410	321	GR
1791	Chr8	32049002	32049673	672	IR
1792	Chr8	32217890	32218293	404	GR
1793	Chr8	33592847	33593260	414	IR
1794	Chr8	34392325	34392921	597	GR
1795	Chr8	34521922	34522991	1070	GR
1796	Chr8	35412210	35412881	672	TSS
1797	Chr8	38669006	38669428	423	GR
1798	Chr8	39871350	39871836	487	IR
1799	Chr8	39873008	39873574	567	IR
1800	Chr8	39875538	39877248	1711	IR
1801	Chr8	39881292	39881784	493	IR
1802	Chr8	39900492	39900937	446	IR
1803	Chr8	39905588	39906079	492	IR
1804	Chr8	39911495	39911911	417	IR
1805	Chr8	39949798	39950223	426	IR
1806	Chr8	39966788	39967580	793	IR
1807	Chr8	40058763	40059213	451	IR
1808	Chr8	40093526	40094020	495	IR
1809	Chr8	40112034	40112927	894	IR
1810	Chr8	41843526	41843935	410	IR
1811	Chr8	42122384	42123030	647	IR
1812	Chr8	42238778	42239033	256	IR
1813	Chr8	42242264	42242800	537	IR
1814	Chr8	43461627	43462068	442	IR
1815	Chr8	43464034	43464277	244	IR
1816	Chr8	43793741	43794312	572	IR
1817	Chr8	43865900	43866407	508	IR
1818	Chr8	43959348	43959929	582	GR
1819	Chr8	44511914	44512164	251	IR
1820	Chr8	45754000	45754703	704	GR
1821	Chr8	45906502	45907504	1003	GR
1822	Chr8	47699127	47699656	530	GR
1823	Chr8	47707877	47708283	407	GR
1824	Chr8	50064144	50064723	580	IR
1825	Chr8	50195502	50196157	656	IR
1826	Chr8	50324310	50324879	570	IR
1827	Chr8	50330344	50330904	561	IR
1828	Chr8	51190246	51190983	738	IR
1829	Chr8	52129222	52129774	553	IR
1830	Chr8	53773233	53773922	690	IR
1831	Chr8	53780535	53780999	465	IR
1832	Chr8	55099922	55100595	674	GR
1833	Chr8	55409874	55410229	356	GR
1834	Chr8	55481680	55482285	606	GR
1835	Chr8	55484710	55485357	648	GR
1836	Chr8	56095502	56095919	418	IR
1837	Chr8	56323176	56323773	598	IR
1838	Chr8	57363670	57364145	476	IR
1839	Chr8	59712852	59713430	579	GR
1840	Chr8	60811900	60812385	486	GR
1841	Chr8	61200752	61201395	644	GR
1842	Chr8	62402820	62403522	703	GR
1843	Chr8	62594824	62595215	392	IR
1844	Chr8	63141010	63141731	722	GR
1845	Chr8	63521752	63522248	497	IR
1846	Chr8	63740959	63741316	358	GR
1847	Chr8	63913270	63914053	784	IR
1848	Chr8	64485314	64486125	812	IR
1849	Chr8	65198081	65198789	709	IR
1850	Chr8	65298752	65299185	434	IR
1851	Chr8	65653084	65653508	425	IR
1852	Chr8	65957002	65957971	970	IR
1853	Chr8	66045716	66046332	617	TSS
1854	Chr8	66303084	66303459	376	IR
1855	Chr8	66457215	66457783	569	IR
1856	Chr8	67210046	67210459	414	IR
1857	Chr8	68427756	68428283	528	GR
1858	Chr8	69383716	69384319	604	IR
1859	Chr8	70005974	70006270	297	GR
1860	Chr8	70203974	70204622	649	GR
1861	Chr8	71136536	71136902	367	IR
1862	Chr8	73137886	73138788	903	GR
1863	Chr8	73252041	73252209	169	GR
1864	Chr8	73355079	73355525	447	GR
1865	Chr8	75077012	75077322	311	GR
1866	Chr8	75095350	75095754	405	GR
1867	Chr8	75100336	75101140	805	GR
1868	Chr8	75266628	75267111	484	GR
1869	Chr8	75291050	75291855	806	TSS
1870	Chr8	76170346	76170698	353	GR
1871	Chr8	76355002	76355817	816	GR
1872	Chr8	76371404	76371855	452	GR
1873	Chr8	76664783	76665312	530	IR
1874	Chr8	77152968	77153545	578	GR
1875	Chr8	77493877	77494619	743	GR
1876	Chr8	78906790	78907407	618	GR
1877	Chr8	79691371	79691634	264	IR
1878	Chr8	79765938	79766304	367	GR
1879	Chr8	80815745	80816041	297	IR
1880	Chr8	82568150	82569587	1438	IR
1881	Chr8	83270798	83271298	501	IR
1882	Chr8	83277394	83278493	1100	IR
1883	Chr8	83281349	83281845	497	IR
1884	Chr8	83282564	83283376	813	IR
1885	Chr8	83462384	83463917	1534	IR
1886	Chr8	84192852	84193427	576	IR
1887	Chr8	86315347	86315910	564	IR
1888	Chr8	89379058	89379609	552	IR
1889	Chr8	89515303	89516500	1198	IR
1890	Chr8	90486702	90487418	717	IR
1891	Chr8	91016836	91017425	590	IR
1892	Chr8	91092575	91092998	424	IR
1893	Chr8	91348528	91348962	435	IR
1894	Chr8	91440328	91441125	798	IR
1895	Chr8	91531132	91531736	605	IR
1896	Chr8	92113731	92114268	538	GR
1897	Chr8	92129837	92130183	347	GR
1898	Chr8	92205002	92205922	921	IR
1899	Chr8	93086310	93086773	464	IR
1900	Chr8	93743722	93744161	440	GR
1901	Chr8	93810256	93810773	518	GR
1902	Chr8	94773058	94773931	874	IR
1903	Chr8	96146855	96147287	433	IR
1904	Chr8	96352868	96353233	366	IR
1905	Chr8	100401706	100402081	376	IR
1906	Chr8	100493002	100493419	418	IR
1907	Chr8	100682261	100682977	717	IR
1908	Chr8	101596864	101598273	1410	IR
1909	Chr8	101602440	101602790	351	IR
1910	Chr8	102858470	102858881	412	IR
1911	Chr8	103058028	103058591	564	IR
1912	Chr8	103895394	103895758	365	GR
1913	Chr8	104538866	104539420	555	GR
1914	Chr8	104939084	104939620	537	IR
1915	Chr8	105370627	105371143	517	GR
1916	Chr8	105436377	105436856	480	GR
1917	Chr8	105832494	105833233	740	GR
1918	Chr8	106340202	106341122	921	IR
1919	Chr8	106417377	106417739	363	IR
1920	Chr8	106954724	106955204	481	GR
1921	Chr8	107318998	107319231	234	GR
1922	Chr8	108383020	108383267	248	IR
1923	Chr8	108438128	108438568	441	IR
1924	Chr8	108636900	108637413	514	GR
1925	Chr8	111129848	111130213	366	GR
1926	Chr8	111876974	111877656	683	GR
1927	Chr8	111982238	111982815	578	GR
1928	Chr8	112097940	112098323	384	GR
1929	Chr8	112462828	112463500	673	GR
1930	Chr8	112465316	112465776	461	GR
1931	Chr8	113586916	113587725	810	GR
1932	Chr8	114315362	114315850	489	GR
1933	Chr8	114333224	114333620	397	GR
1934	Chr8	114342002	114342550	549	GR
1935	Chr8	114345874	114346627	754	GR
1936	Chr8	114483090	114483637	548	TSS
1937	Chr8	114554536	114555830	1295	GR
1938	Chr8	115595096	115595487	392	GR
1939	Chr8	116714252	116714778	527	GR
1940	Chr8	116932252	116932638	387	IR
1941	Chr8	117042189	117042684	496	IR
1942	Chr8	117973021	117973721	701	IR
1943	Chr8	119004604	119004989	386	IR
1944	Chr8	119450762	119451352	591	IR
1945	Chr8	119453754	119454271	518	IR
1946	Chr8	119462497	119463083	587	IR
1947	Chr8	119498377	119498901	525	IR
1948	Chr8	120070044	120070783	740	IR
1949	Chr8	120585909	120586563	655	IR
1950	Chr8	120907046	120907386	341	IR
1951	Chr8	121020194	121020588	395	IR
1952	Chr8	121395506	121395831	326	IR
1953	Chr8	121539993	121541185	1193	IR
1954	Chr8	121558958	121559296	339	IR
1955	Chr8	121706784	121707467	684	IR
1956	Chr8	122021922	122022293	372	GR
1957	Chr8	122035890	122036641	752	GR
1958	Chr8	123130313	123130769	457	IR
1959	Chr8	125806204	125806546	343	IR
1960	Chr8	125915248	125915863	616	IR
1961	Chr8	126232018	126232428	411	GR
1962	Chr8	126902012	126902504	493	IR
1963	Chr8	127053412	127054359	948	IR
1964	Chr9	593526	594425	900	IR
1965	Chr9	606878	607517	640	IR
1966	Chr9	716864	718083	1220	IR
1967	Chr9	813402	814191	790	IR
1968	Chr9	836462	837778	1317	IR
1969	Chr9	846244	847151	908	IR
1970	Chr9	995148	995880	733	GR
1971	Chr9	1077812	1078325	514	GR
1972	Chr9	1129959	1131210	1252	GR
1973	Chr9	1232930	1233512	583	IR
1974	Chr9	1238188	1238913	726	IR
1975	Chr9	3309610	3309895	286	GR
1976	Chr9	4891139	4891652	514	IR
1977	Chr9	5498752	5499681	930	IR
1978	Chr9	5501588	5502419	832	IR
1979	Chr9	5513975	5514429	455	IR
1980	Chr9	5520083	5520523	441	IR
1981	Chr9	5715791	5716289	499	IR
1982	Chr9	5721228	5722035	808	IR
1983	Chr9	5803388	5804370	983	IR
1984	Chr9	5819114	5819445	332	IR
1985	Chr9	5822264	5822671	408	IR
1986	Chr9	5866727	5867483	757	IR
1987	Chr9	5890513	5891162	650	IR
1988	Chr9	6705899	6706365	467	GR
1989	Chr9	7135161	7135575	415	GR
1990	Chr9	8077411	8077621	211	IR
1991	Chr9	8253765	8254231	467	IR
1992	Chr9	9512015	9512611	597	IR
1993	Chr9	10187798	10189069	1272	IR
1994	Chr9	10189742	10190195	454	IR
1995	Chr9	11463174	11463800	627	IR
1996	Chr9	12099004	12099903	900	IR
[truncated: 1,723 more rows]
