# Supplementary material for: Topoisomerase IIβ targets DNA crossovers formed between distant homologous sites to induce chromatin opening
Source: Sci Rep. 2020 Oct 29;10:18550. doi: 10.1038/s41598-020-75004-w (PMC7596052; doi:10.1038/s41598-020-75004-w)
Supplement: Supplementary file 3 — Supplementary Table S3. [file 41598_2020_75004_MOESM3_ESM.xlsx]

## Sheet: DSP clusters
Table S3: Genomic position of DSP clusters
DSP clusters are defined as genomic regions containing more than two DSP chimeras.
Actual number of DSP chimeras within the regions are tabulated.
DSP cluster ID	Chromosome	Chromosome position	Cluster length (kb)	Toposite type	Number of DSP chimeras		Remarks
					Ts3	Ts2
1	Chr1	31,196,588-33,824,122	2628	Ts2	0	3	Satellite II
2	Chr1	41,937,767-42,083,619	146	Ts3	4	0	Tcp1
3	Chr1	47,767,371-48,247,318	480	Ts3	6	0	Smok
4	Chr1	49,962,585-52,950,845	2988	Ts2	0	20	Smok
5	Chr1	70,679,179-70,806,677	127	Ts2	0	2	Vomr (Vomeronasal receptor)
6	Chr1	111,287,643-111,397,621	110	Ts3	21	0	Snord
7	Chr1	112,105,243-112,750,772	646	Ts2	0	8
8	Chr1	113,413,022-113,901,300	488	Ts2	0	6
9	Chr1	141,140,924-141,874,461	734	Ts2	0	5	Vomr
10	Chr1	243,698,632-244,625,894	927	Ts2	0	3	Cyp
11	Chr2	1,014-818,526	818	Ts2	0	2
12	Chr2	52,270,273-52,294,956	25	Ts3	13	0
13	Chr2	187,217,384-189,177,750	1960	Ts2	0	17
14	Chr3	16,970,851-16,985,861	15	Ts3	20	0	BC1 RNA
15	Chr3	166,831,422-167,119,443	288	Ts2	0	6
16	Chr4	75,829,208-75,908,271	79	Ts3	84	0	4.5SH RNA
17	Chr4	99,834,990-100,076,139	241	Ts2	0	3
18	Chr6	138,675,499-140,036,934	1361	Ts2	0	15
19	Chr7	15,389,914-15,445,934	56	Ts2	0	2
20	Chr7	16,725,184-19,408,514	2683	Ts2	0	17
21	Chr8	36,756,947-37,580,734	824	Ts2	0	4
22	Chr8	39,885,265-42,146,398	2261	Ts2	0	6	Olr (Olfactory receptor)
23	Chr9	1,034,759-1,214,051	179	Ts2	0	2	Sult1c2a
24	Chr9	112,772,283-113,144,387	372	Ts3	4	0
25	Chr10	83,450,798-83,513,801	63	Ts3	20	0
26	Chr12	4,361,944-4,414,838	53	Ts3	4	0	Satellite (91ES8_RN)
27	Chr13	19,142,468-19,229,807	87	Ts3	11	0	Sat I cluster, Ts3/Int
28	Chr13	30,429,727-30,491,150	61	Ts3	5	0	Sat I cluster, Ts3/Int, p-q boundary
29	Chr14	49,090,099-49,286,002	196	Ts3	3	0	Satellite (RatSatRep1)
30	Chr14	49,524,342-49,710,823	186	Ts3	2	0	Satellite (RatSatRep1)
31	Chr15	4,995,537-6,273,150	1278	Ts2	0	8	Spetex
32	Chr15	29,426,057-30,885,682	1460	Ts2	0	2
33	Chr16	20,455,805-22,087,422	1632	Ts3	58	0
34	Chr16	37,876,404-37,900,142	24	Ts3	2	0
35	Chr17	7,964,309-8,673,299	709	Ts2	0	2
36	Chr17	49,238,557-49,586,943	348	Ts3	12	0	Sat I cluster, Ts3/Int, p-q boundary
37	Chr17	72,112,906-72,545,355	432	Ts2	0	4
38	Chr18	469,297-779,009	310	Ts2	0	3
39	Chr18	38,715,436-3,8794,866	79	Ts3	6	0	Sat I cluster, Ts3/Int, p-q boundary
40	Chr20	3,402,235-5,073,477	1671	Ts3	25	0	MHC locus
41	ChrX	122,828,630-122,984,059	155	Ts3	9	0
