# Supplementary material for: Topoisomerase IIβ targets DNA crossovers formed between distant homologous sites to induce chromatin opening
Source: Sci Rep. 2020 Oct 29;10:18550. doi: 10.1038/s41598-020-75004-w (PMC7596052; doi:10.1038/s41598-020-75004-w)
Supplement: Supplementary file 4 — Supplementary Table S4. [file 41598_2020_75004_MOESM4_ESM.xlsx]

## Sheet: Hotspots
Table S4: Hotspots of topo IIb genomic targets
Ts3-hotspots are defined as either one of the regions described below.
1) 15 kb-2 Mb region containing Ts3/DSP cluster
2) 15 kb-2 Mb region containing more than 2 Ts3 toposite clusters
3) 15 kb-2 Mb region containing 1 Ts3 toposite cluster with >15 Ts3 toposites/100 kb
Ts2-hotspots are defined as either one of the regions described below.
1) 100 kb-3 Mb region containing Ts2/DSP cluster
2) 100 kb-3 Mb region containing more than 2 Ts2 toposite clusters
3) 100 kb-3 Mb region containing 1 Ts2 toposite cluster with >20 Ts2 toposites/100 kb
Toposite cluster ID and DSP cluster ID are the same as in Table S2 and Table S3, respectively.
Hotspot ID	Chromosome position	Length (kb)	Toposite type	Ts3		Ts2		Remarks
				Toposite cluster ID	DSP cluster ID	Toposite cluster ID	DSP cluster ID
Chr 1-1	10,137-1,543,911	1534	Ts2	-	-	1-4	-
Chr 1-2	30,980,651-33,824,122	2843	Ts2	-	-	5-10	1	Satellite II
Chr 1-3	41,937,767-42,083,619	146	Ts3	1	2	-	-	Smok
Chr 1-4	47,728,297-48,248,765	520	Ts3	2-3	3	-	-	Smok
Chr 1-5	49,947,023-52,965,678	3019	Ts2	-	-	11-16	4
Chr 1-6	63,000,202-63,209,405	209	Ts2	-	-	20	-
Chr 1-7	70,644,714-70,857,830	213	Ts2	-	-	21	5	Vomr (Vomeronasal receptor)
Chr 1-8	74,652,925-75,814,086	1161	Ts2	-	-	23-25	-
Chr 1-9	111,287,204-111,398,521	111	Ts3	4	6	-	-	Snord
Chr 1-10	111,669,661-111,884,931	215	Ts2	-	-	26	-
Chr 1-11	112,047,503-112,756,168	709	Ts2	-	-	27	7
Chr 1-12	113,410,841-113,901,300	490	Ts2	-	-	28	8
Chr 1-13	141,140,924-141,962,371	821	Ts2	-	-	29-30	9	Vomr
Chr 1-14	163,564,542-163,714,175	150	Ts2	-	-	31	-
Chr 1-15	243,543,249-244,705,141	1162	Ts2	-	-	34-37	10	Cyp
Chr 2-1	1,014-818,526	818	Ts2	-	-	38-39	11
Chr 2-2	1,172,530-1,427,201	255	Ts2	-	-	40	-
Chr 2-3	52,266,437-52,298,277	32	Ts3	6	12	-	-
Chr 2-4	135,453,397-135,691,816	238	Ts2	-	-	42	-
Chr 2-5	154,290,390-154,461,183	171	Ts2	-	-	44	-
Chr 2-6	187,149,916-189,186,393	2036	Ts2	-	-	46-47	13	LINE
Chr 2-7	22,142,9827-221,545,803	116	Ts2	-	-	49	-
Chr 3-1	499,478-1,026,873	527	Ts2	-	-	50-51	-
Chr 3-2	16,969,668-16,986,519	17	Ts3	8	14	-	-	BC1 RNA
Chr 3-3	109,181,366-109,411,742	230	Ts2	-	-	52	-
Chr 3-4	137,979,568-138,353,421	374	Ts2	-	-	53	-
Chr 3-5	166,688,199-167,197,451	509	Ts2	-	-	56	15	LINE
Chr 4-1	57,720,873-57,811,988	91	Ts3	9	-	-	-
Chr 4-2	75,828,585-75,909,355	81	Ts3	10	16	-	-	4.5SH RNA
Chr 4-3	99,825,831-100,076,139	250	Ts2	-	-	57	17	LINE
Chr 5-1	78,282,053-79,027,373	745	Ts2	-	-	59-60	-
Chr 5-2	135,601,630-135,718,797	117	Ts2	-	-	62	-	LINE
Chr 6-1	138,610,549-140,060,567	1450	Ts2	-	-	64-66	18	LINE
Chr 7-1	11,759,981-11,868,703	109	Ts2	-	-	72	-	LINE
Chr 7-2	15,345,365-15,446,365	101	Ts2	-	-	73	19	LINE
Chr 7-3	16,653,335-19,512,766	2859	Ts2	-	-	74-75	20	LINE and simple repeat
Chr 8-1	36,596,257-37,791,309	1195	Ts2	-	-	76-77	21
Chr 8-2	39,883,403-42,308,619	2425	Ts2	-	-	78-80	22	Olr (Olfactory receptor)
Chr 9-1	1,034,759-1,300,161	265	Ts2	-	-	81	23	LINE
Chr 9-2	5,489,995-5,618,027	128	Ts2	-	-	82	-	LINE
Chr 9-3	112,671,061-113,234,558	563	Ts3	11	24	-	-
Chr 10-1	306,323-432,760	126	Ts2	-	-	83	-
Chr 10-2	12,674,810-12,784,087	109	Ts2	-	-	84	-	LINE
Chr 10-3	61,440,693-61,613,443	173	Ts2	-	-	86	-
Chr 10-4	83,446,100-83,515,150	69	Ts3	12	25	-	-	Regularly placed LTR and simple repeat
Chr 10-5	88,635,131-88,685,815	51	Ts3	13	-	-	-	Regularly placed LTR and simple repeat
Chr 11-1	56,777,636-56,936,720	159	Ts2	-	-	87	-	LINE
Chr 12-1	4,360,670-4,416,349	56	Ts3	14	26	-	-	Satellite (91ES8_RN)
Chr 12-2	18,695,495-19,240,339	545	Ts2	-	-	88-89	-
Chr 13-1	19,119,550-19,232,264	113	Ts3	15	27	-	-	Sat I cluster, Ts3/Int
Chr 13-2	30,424,341-30,493,877	70	Ts3	16	28	-	-	Sat I cluster, Ts3/Int, p-q boundary
Chr 14-1	18,907-118,205	99	Ts2	-	-	90	-	LINE
Chr 14-2	15,242,253-16,257,751	1015	Ts2	-	-	91-93	-	LINE
Chr 14-3	21,884,881-22,308,291	423	Ts2	-	-	94-95	-
Chr 14-4	49,051,000-49,819,978	769	Ts3	17-19	29-30	-	-	Satellite (RatSatRep1)
Chr 14-5	93,476,991-93,612,701	136	Ts2	-	-	96	-	LINE
Chr15-1	4,981,326-6,274,633	1293	Ts2	-	-	97	31	Spetex
Chr15-2	29,130,555-30,885,682	1755	Ts2	-	-	98-100	32
Chr16-1	20,455,805-22,117,524	1662	Ts3	20-22	33	-	-
Chr16-2	27,193,238-27,925,615	732	Ts2	-	-	101-102	-	Simple repeat
Chr16-3	30,796,631-30,944,923	148	Ts2	-	-	103	-
Chr16-4	37,866,855-37,901,186	34	Ts3	23	34	-	-	SINE + Simple repeat
Chr17-1	7,964,309-8,693,865	730	Ts2	-	-	104-105	35
Chr17-2	20,461,353-20,592,325	131	Ts2	-	-	106	-
Chr17-3	49,238,557-49,681,511	443	Ts3	24	36	-	-	Sat I cluster, Ts3/Int, p-q boundary
Chr17-4	53,433,785-53,754,801	321	Ts2	-	-	107	-	LINE within AMPH I gene
Chr17-5	63,273,459-63,447,372	174	Ts2	-	-	108	-	LINE
Chr17-6	72,112,906-72,545,355	432	Ts2	-	-	110-111	37
Chr18-1	402,935-790,561	388	Ts2	-	-	112	38	LINE
Chr18-2	38,705,937-38,808,172	102	Ts3	25	39	-	-	Sat I cluster, Ts3/Int, p-q boundary
Chr20-1	652,861-875,700	223	Ts2	-	-	113	-
Chr20-2	3,402,235-5,074,628	1672	Ts3	26-27	40	-	-	MHC locus
ChrX-1	122,827,925-122,984,059	156	Ts3	28	41	-	-	Simple & Low complexity
ChrX-2	128,856,189-130,340,663	1484	TS3	29-32	-	-	-
ChrX-3	160,451,500-160,584,608	133	Ts2	-	-	115	-
